# Supplementary material for: Whole-genome analysis of recombinant inbred rice lines reveals a quantitative trait locus on chromosome 3 with genotype-by-environment interaction effects
Source: G3 (Bethesda). 2023 Apr 13;13(6):jkad082. doi: 10.1093/g3journal/jkad082 (PMC10234396; doi:10.1093/g3journal/jkad082)
Supplement: jkad082_Supplementary_Data [file jkad082_supplementary_data.zip]

Archive with 10 entries (10 files):
- Supplemental_Figures_G3-2023-404187.pdf
- Table_S1_G3-2023-404187.xlsx
- Table_S2_G3-2023-404187.xlsx
- Table_S3_G3-2023-404187.xlsx
- Table_S4_G3-2023-404187.xlsx
- Table_S5_G3-2023-404187.xlsx
- Table_S6_G3-2023-404187.xlsx
- Table_S7_G3-2023-404187.xlsx
- Table_S8_G3-2023-404187.xlsx
- Table_S9_G3-2023-404187.xlsx
