# Supplementary material for: Whole-genome analysis of recombinant inbred rice lines reveals a quantitative trait locus on chromosome 3 with genotype-by-environment interaction effects
Source: G3 (Bethesda). 2023 Apr 13;13(6):jkad082. doi: 10.1093/g3journal/jkad082 (PMC10234396; doi:10.1093/g3journal/jkad082)
Supplement: jkad082_Supplementary_Data [file jkad082_supplementary_data.zip › Table_S1_G3-2023-404187.xlsx]

## Sheet: TableS4_Soil_composition
TableS1 Soil composition in 2019
Location	pH(H20)	EC (1:05)	NH4-N(mg/100g)	NO3-N(mg/100g)	TOTAI(mg/100g)	CEC(me/100g)	CaO(mg/100g)	MgO(mg/100g)	K2O(mg/100g)	Available phosphorus P2O5(mg/100g)
Aomori	5.4	0.0533333	0.9	0.166667	1.06667	13.3667	137	19.4	10.4	10.5667
Iwate	5.22	0.053	1.66667	0.133333	1.8	18.3333	187.333	47.7333	14.9	16.8667
Fukushima	5.02333	0.0703333	0.633333	0	0.633333	11.9667	149.667	29.7667	18.6667	11.2
