# Supplementary material for: Whole-genome analysis of recombinant inbred rice lines reveals a quantitative trait locus on chromosome 3 with genotype-by-environment interaction effects
Source: G3 (Bethesda). 2023 Apr 13;13(6):jkad082. doi: 10.1093/g3journal/jkad082 (PMC10234396; doi:10.1093/g3journal/jkad082)
Supplement: jkad082_Supplementary_Data [file jkad082_supplementary_data.zip › Table_S2_G3-2023-404187.xlsx]

## Sheet: Aomori_weather
TableS2 Weather conditions from AMeDAS
Aomori							Iwate							Fukushima
date	mean_temp (℃)	highest_temp (℃)	lowest_temp (℃)	precipitation (mm)	sunshine_duration (hour)		date	mean_temp (℃)	highest_temp (℃)	lowest_temp (℃)	precipitation (mm)	sunshine_duration (hour)		date	mean_temp (℃)	highest_temp (℃)	lowest_temp (℃)	precipitation (mm)	sunshine_duration (hour)
2018-01-01	3.1	4.6	0	2.5	2.4		2018-01-01	1.6	5.1	-1.9	3	1.9		2018-01-01	3.1	6.4	-2.3	0	5.4
2018-01-02	-0.1	2.1	-4.2	3	2.3		2018-01-02	0.8	3.4	-2.1	3	2.4		2018-01-02	1.3	3.6	-1.1	3	5
2018-01-03	-2.1	1	-6.3	6	4.4		2018-01-03	-1.9	0.8	-5.1	5	3.5		2018-01-03	-0.7	0.9	-2.9	2.5	4
2018-01-04	-0.7	0.8	-1.7	3.5	1.5		2018-01-04	-0.4	2.5	-4.5	0	2.8		2018-01-04	0.3	1.9	-1.2	0	4.7
2018-01-05	-0.2	2	-1.8	0	0		2018-01-05	-0.1	3.7	-4.3	0	3.5		2018-01-05	0.9	3.9	-3.2	0	6
2018-01-06	-0.7	2.6	-3	0.5	0.4		2018-01-06	0.7	3.7	-0.9	1.5	1.9		2018-01-06	2.1	5.2	-0.5	0	3.6
2018-01-07	-1.3	1.3	-3.3	0.5	0.4		2018-01-07	0.8	2.8	-1.4	0	1		2018-01-07	1.7	4.2	-0.7	0	7.7
2018-01-08	1.2	4.6	-3.7	0	1.6		2018-01-08	0	3	-3.9	1	0.8		2018-01-08	1.3	9	-5	1.5	1
2018-01-09	2.3	7.1	-0.1	3	1.2		2018-01-09	2.7	7.7	-0.3	10	0.8		2018-01-09	4.1	9.1	0.2	3	2.6
2018-01-10	-1	1.2	-3.4	0	1.6		2018-01-10	-0.7	1.3	-4	9	0.6		2018-01-10	1.8	6.4	-1.7	0.5	7.6
2018-01-11	-2.6	-0.1	-4.9	0	3.1		2018-01-11	-2.8	1	-7.6	0	3.7		2018-01-11	0.8	5	-4	0	8.6
2018-01-12	-3.1	0.3	-9.4	3.5	5		2018-01-12	-5	0.8	-11.4	0.5	7.2		2018-01-12	-2.2	1.9	-6.5	0	9
2018-01-13	-3.6	0.5	-10.5	2	5.6		2018-01-13	-2.5	1.6	-5.9	0.5	5.5		2018-01-13	-1.6	4.8	-8	0	8.4
2018-01-14	-2.8	0.8	-6	4	3		2018-01-14	-3.5	1.9	-8.4	0	6.4		2018-01-14	-1.3	2.3	-6.5	0	6.2
2018-01-15	1.3	3.1	-1.5	8.5	2.2		2018-01-15	-4	3.4	-10.5	3.5	2		2018-01-15	-0.6	7.1	-8.4	0.5	6.6
2018-01-16	1.1	3	-0.8	3.5	0		2018-01-16	2.8	5.4	0.7	2.5	5.2		2018-01-16	4.8	10.3	0	0	7
2018-01-17	-0.6	1.9	-6	1	4.4		2018-01-17	2.5	4.5	0.5	8.5	0		2018-01-17	4.1	7.1	1	10.5	0
2018-01-18	1.6	5.4	-1.8	2	1		2018-01-18	3.9	7.9	0.5	2.5	4.1		2018-01-18	5.7	10.2	2.1	0.5	4.5
2018-01-19	-0.7	1.9	-4.9	0.5	0.9		2018-01-19	1.1	3.5	-2.8	0	3.1		2018-01-19	2.7	5.1	0	0	2.7
2018-01-20	-1	4	-7.1	0	2.5		2018-01-20	-1.2	3.6	-7	0	5.8		2018-01-20	2.6	9.6	-3.7	0	7.7
2018-01-21	-2.5	1.1	-5.9	2.5	0		2018-01-21	-0.7	2.7	-3.2	0	2		2018-01-21	3.6	8.8	-0.9	0	6.3
2018-01-22	-5.1	-2.5	-11.6	0	2.6		2018-01-22	-3	-0.6	-5.3	4	0		2018-01-22	-2.1	-0.2	-3.7	15.5	0
2018-01-23	-1.5	4.1	-6.3	5	0.5		2018-01-23	-2.1	1.2	-4.7	8.5	1		2018-01-23	-1.2	3.4	-7.7	1.5	1.9
2018-01-24	-8	-3.9	-10.4	0.5	0		2018-01-24	-5.7	-2.8	-8.1	10.5	0.6		2018-01-24	-4.5	-1.2	-7.4	2.5	1
2018-01-25	-7.1	-4.2	-10.6	2	1.4		2018-01-25	-5.7	-2.3	-10.2	15.5	0		2018-01-25	-5.4	-3.4	-7.7	3	4.9
2018-01-26	-6.1	-3.9	-10.4	3	3.8		2018-01-26	-5.2	-3.1	-7.4	5.5	0.4		2018-01-26	-4.6	-3.6	-5.7	0	2.1
2018-01-27	-4.8	-3	-7.3	0.5	0.8		2018-01-27	-4.1	-0.8	-9.9	0	7.3		2018-01-27	-2.5	-0.2	-4.4	0	8.8
2018-01-28	-2.1	0.1	-4.3	0.5	2.1		2018-01-28	-1.1	0.3	-3.4	0	0.4		2018-01-28	-1.6	1.9	-8.7	0	2.9
2018-01-29	-4.6	-1.6	-6.5	1	5.7		2018-01-29	-2.5	-0.3	-7.4	0.5	7.5		2018-01-29	-0.9	1.6	-7.7	0	8.1
2018-01-30	-6.4	-4.2	-10.7	0	2		2018-01-30	-4.8	-2.5	-7.7	2.5	1.2		2018-01-30	-3.2	-1	-6.3	0	5.6
2018-01-31	-3.8	-0.5	-7.2	0	7.4		2018-01-31	-1.6	1.5	-4.5	1.5	5.1		2018-01-31	-2	5.4	-8.6	0	6.3
2018-02-01	-5.4	-2.1	-14.4	0.5	4.4		2018-02-01	-2.4	1.1	-7.9	0	6.2		2018-02-01	-0.1	3	-2.8	0	7.4
2018-02-02	-7.1	0.4	-16.5	0	8.5		2018-02-02	-4.3	2.7	-11.4	0	8.8		2018-02-02	-1.1	2.6	-4.1	0	1.9
2018-02-03	1	4.8	-2.8	0.5	0.9		2018-02-03	-0.1	1.6	-2.2	6	0		2018-02-03	0.3	6	-5.6	0	6.7
2018-02-04	0.2	3.1	-2.9	0.5	6.4		2018-02-04	-0.7	4.5	-4.4	0	5.9		2018-02-04	1	4.9	-3.2	0	8.8
2018-02-05	-2.2	-0.2	-6.2	0	2.3		2018-02-05	-1.7	1.4	-3.5	2.5	2.4		2018-02-05	-0.8	2.2	-4.6	0	9.4
2018-02-06	-1.1	0.9	-2.8	8.5	2.6		2018-02-06	-2.1	2.3	-4.9	0	3.3		2018-02-06	-2.3	2.4	-7.1	0	8.1
2018-02-07	-3.6	-1.1	-12.5	4.5	4.2		2018-02-07	-1.3	2.3	-5.6	1.5	8.5		2018-02-07	-0.6	2.6	-5.3	0	8.6
2018-02-08	-4.1	-0.4	-11.1	0	6.1		2018-02-08	-3.2	1.3	-8.7	1.5	1.5		2018-02-08	-1.1	2.3	-6	0	9
2018-02-09	-1.4	2.2	-8.3	0	4.5		2018-02-09	-0.7	0.8	-2.6	0	0.2		2018-02-09	1	7.1	-3.1	0	8.8
2018-02-10	3.1	6.2	0.6	3.5	3.4		2018-02-10	1.5	5.3	-1.2	0	2.9		2018-02-10	2.3	9.6	-5.2	0	7.6
2018-02-11	-2.2	0.9	-6.9	3	0.1		2018-02-11	0.1	4.1	-4.6	3	0.8		2018-02-11	2.7	8.4	-1.4	0	6.2
2018-02-12	-7.1	-5.5	-9.2	0	0.4		2018-02-12	-5.2	-3.9	-6	2	0		2018-02-12	-2.3	0.7	-3.6	2	0.8
2018-02-13	-6.9	-5.1	-8.9	0	3.1		2018-02-13	-4.6	-2.3	-6.4	2.5	1.2		2018-02-13	-2	0.8	-4.7	0.5	7.9
2018-02-14	-1.4	3.4	-6.2	8.5	0.1		2018-02-14	-0.3	3.3	-5.5	15.5	1.2		2018-02-14	3.1	8.3	-2.3	0	9.7
2018-02-15	-2.6	3.3	-4.6	0	3		2018-02-15	-0.8	4.2	-3.4	3.5	5.9		2018-02-15	1.1	5.9	-0.6	0.5	1.7
2018-02-16	-2.5	0.7	-5.4	0	4.9		2018-02-16	-1.5	1.3	-4.4	0.5	0.6		2018-02-16	0.8	4.6	-1.8	0	7.4
2018-02-17	-2.9	0.3	-5.9	0	1.2		2018-02-17	-4.2	-0.1	-6.4	11	0.1		2018-02-17	-1.5	4.8	-5.6	0.5	3.6
2018-02-18	-4.7	-1.7	-9.2	2.5	0.5		2018-02-18	-3.8	-1.9	-5.6	1	3.2		2018-02-18	-2.5	0.4	-5.5	0	8
2018-02-19	-4.1	-0.8	-12.2	0	3.8		2018-02-19	-2.6	0.7	-4.8	0	2.7		2018-02-19	-0.3	2	-3.4	0	3
2018-02-20	-3	0.2	-6.2	1	3.3		2018-02-20	-2.1	2	-5.9	0	5.4		2018-02-20	0.9	4.9	-4.8	0	7.3
2018-02-21	-5	-2.7	-8.4	2	2.9		2018-02-21	-2.9	0.2	-6.4	0	6.2		2018-02-21	0	2.8	-2.1	0	2.3
2018-02-22	-3.9	0.3	-10.7	0.5	8.4		2018-02-22	-5.1	0.8	-10.7	0	8.7		2018-02-22	0.5	6.5	-3.4	0	8.8
2018-02-23	-0.8	3.5	-5.5	6.5	5.7		2018-02-23	-2.4	4.9	-11	0.5	8		2018-02-23	1.9	7.2	-3.2	0.5	9.2
2018-02-24	-4.6	-1.8	-9.6	0.5	0		2018-02-24	-1.4	5.5	-6.5	1	4.5		2018-02-24	1.4	9.1	-4.6	1	4.5
2018-02-25	-5.2	-2.6	-8.7	0	7		2018-02-25	-2.1	1.1	-5.1	0	1.9		2018-02-25	0.9	4.7	-1.7	0	5.7
2018-02-26	-3.6	-0.3	-6.3	0.5	1.1		2018-02-26	-1.7	2.6	-6.5	0	9.6		2018-02-26	1.7	8.1	-2.7	0	9.3
2018-02-27	-3.7	-0.9	-9.4	0.5	3.8		2018-02-27	-1.5	2.5	-6.4	5.5	5.9		2018-02-27	1.7	8.6	-5.2	0	5.3
2018-02-28	-2.1	2.3	-8.7	0	8.2		2018-02-28	1.3	5.5	-3	1.5	8.5		2018-02-28	5.1	8.9	-0.5	0	6.3
2018-03-01	2.7	6.3	-3.2	8.5	0		2018-03-01	3.2	8.6	0.3	33	0		2018-03-01	5.9	12.5	1.5	20	4.3
2018-03-02	-1.9	2.3	-3.5	0.5	0.2		2018-03-02	-0.7	2.7	-2.5	5.5	0.6		2018-03-02	0.6	2.4	-1.3	0	4.7
2018-03-03	2.1	6.1	-4.2	0	6.3		2018-03-03	2.6	8.8	-1.9	0	5.9		2018-03-03	5.3	14.6	-1.2	0	10.3
2018-03-04	5.7	8.8	2.7	0	0		2018-03-04	5.1	13.5	-3.4	0	4.6		2018-03-04	8.3	19.4	-1.8	0	8.7
2018-03-05	0.1	3.5	-2.5	1.5	0		2018-03-05	2.2	6.6	0.3	24.5	0		2018-03-05	5.2	8.5	2.3	12	0
2018-03-06	-2.9	0.3	-6.8	0	4.3		2018-03-06	0	2.7	-2.4	0	6.3		2018-03-06	2.1	4.9	-0.8	0	9.8
2018-03-07	-4	-0.9	-7.9	0.5	6.1		2018-03-07	-0.7	3.1	-4.6	0	10.2		2018-03-07	0.8	6.9	-3.2	0	9.7
2018-03-08	0.2	5.6	-9	7	0.6		2018-03-08	2.7	6	-0.6	19.5	0		2018-03-08	2.9	6.7	-1.3	11.5	0
2018-03-09	2.6	6.3	0.3	14.5	0		2018-03-09	7.4	13.6	2.9	52.5	0		2018-03-09	7.7	14	2.6	46.5	0
2018-03-10	0.3	2	-3.8	0	2.1		2018-03-10	2.5	5.1	0.1	0	3		2018-03-10	2.4	5.3	-0.7	0	9
2018-03-11	1.1	5.3	-6.7	0	5.7		2018-03-11	2.8	8.1	-3.3	0	8.5		2018-03-11	2.6	10.3	-3.4	0	5.7
2018-03-12	0.4	1.9	-1.6	0	3.5		2018-03-12	2.2	5.2	-0.8	0	4.1		2018-03-12	2.7	5.8	-0.1	0	4.8
2018-03-13	5.7	10.3	-1.3	0	4.1		2018-03-13	4.5	13.1	-3.1	0	8.8		2018-03-13	6.7	17.9	-2.3	0	9.7
2018-03-14	5.9	10.1	-0.4	0	2.6		2018-03-14	6.8	13.2	1.4	0	0		2018-03-14	10	18.2	-0.2	0	8.9
2018-03-15	9.6	13.7	-0.3	0.5	5.5		2018-03-15	10.2	20	0.6	0	7.7		2018-03-15	11.8	20.6	2.4	0	9.5
2018-03-16	0.9	3.6	-1.5	6.5	0.9		2018-03-16	5	13.6	0	0	4.2		2018-03-16	6.3	12.9	-0.1	0	0
2018-03-17	0.3	3.9	-2.8	0	7.5		2018-03-17	1.4	5.4	-2.4	0	10.7		2018-03-17	2.1	7.1	-2.4	0	10.8
2018-03-18	4.4	8.3	-0.1	0	4.9		2018-03-18	3	11.6	-4.5	0	8.6		2018-03-18	5.4	15.2	-4.6	0	9.6
2018-03-19	4.4	10.6	-1.4	0	8.9		2018-03-19	5.9	13.7	-0.1	0	9		2018-03-19	7.2	12.9	1.1	0	2.5
2018-03-20	-0.2	2.6	-2.9	0	4.8		2018-03-20	2.4	6.9	-0.2	0	9.3		2018-03-20	3.9	7.8	-0.2	3.5	2.6
2018-03-21	1	6.1	-4.1	0	7.5		2018-03-21	1.6	5.1	-2.6	0	0		2018-03-21	0.7	2	0.2	3	0
2018-03-22	1.7	6.7	-0.3	4.5	0.1		2018-03-22	2.7	5.1	0.8	22.5	0		2018-03-22	6	9.8	0.8	5.5	1.1
2018-03-23	3.4	7.1	0	0	1.2		2018-03-23	5.1	9.7	2.1	0	1.9		2018-03-23	6.7	10.5	3.6	0	6.2
2018-03-24	5.2	10.9	-2.1	0	11.5		2018-03-24	6.3	12.3	0.2	0	11.4		2018-03-24	7.6	13.2	0.3	0	10.9
2018-03-25	8.6	12	4.2	0.5	7.7		2018-03-25	7.2	13.8	0.8	0	6.8		2018-03-25	8.6	14.4	2	0	7.6
2018-03-26	10.1	15.6	3.4	0	9.8		2018-03-26	9.9	17.3	1.8	0	10.1		2018-03-26	10.8	19	1.5	0	11.5
2018-03-27	10.2	19.3	1	0	11.1		2018-03-27	10.5	19.9	2.5	0	10.8		2018-03-27	11.7	23.1	0.3	0	10.8
2018-03-28	14.2	19.6	8.6	0	10.5		2018-03-28	12	21.5	3.2	0	11.1		2018-03-28	12.4	22.2	1.5	0	11.6
2018-03-29	10.2	15.3	3.5	0	2.4		2018-03-29	11.3	18.3	5.5	0	0.5		2018-03-29	13.3	21.8	4.8	0	8.9
2018-03-30	4.4	8.5	0.3	0	9.6		2018-03-30	6.9	11.5	2.3	0	11.7		2018-03-30	7.4	12.3	2	0	11.9
2018-03-31	6.3	13	-0.1	0	10		2018-03-31	7.1	13.5	-1.6	0	11.4		2018-03-31	9.2	18.3	-2	0	11.6
2018-04-01	6.2	10.2	3.3	2	0		2018-04-01	8.7	13	5.5	0	0		2018-04-01	13.7	21.9	4.6	0	7
2018-04-02	7.1	13.4	4.3	0	5.1		2018-04-02	11.1	18.1	7	0	8.9		2018-04-02	13.2	21.3	6	0	6.6
2018-04-03	11.9	19.6	4	0	4.4		2018-04-03	12	18.9	7.9	0	1.6		2018-04-03	15.8	23.7	7.6	0	7.6
2018-04-04	3.6	8.5	0.2	11.5	0		2018-04-04	8.7	14.6	3.6	9	0		2018-04-04	14.4	23.9	5.8	0	9.7
2018-04-05	3.4	7.3	0	0	9.2		2018-04-05	6.3	10	3.3	0	8.5		2018-04-05	9	17	3.5	0	8.2
2018-04-06	0.8	2.6	-0.2	22	0		2018-04-06	3.7	5.2	2	14.5	0		2018-04-06	13.3	20.6	8.3	7.5	1.2
2018-04-07	3.1	6.2	0.7	5	0.6		2018-04-07	6.4	10.2	4	1	0.2		2018-04-07	8.3	11.9	4.3	0.5	0.2
2018-04-08	4	7.9	1.1	1.5	4		2018-04-08	5.4	9.5	2.6	0.5	3.4		2018-04-08	5.3	9.9	1.3	0	9.6
2018-04-09	4	6.9	0.9	2.5	1.7		2018-04-09	4.8	7.1	2.3	3.5	0.3		2018-04-09	7.1	14.3	0	0	8.6
2018-04-10	6.2	11.2	1.5	0	11.1		2018-04-10	7.6	13.3	0.9	0	11.6		2018-04-10	10.1	17.1	4.5	0	10.4
2018-04-11	9.2	17.3	1.5	3	2		2018-04-11	11.7	17.2	5.4	0	0.2		2018-04-11	12.4	17.4	8.9	0	0.3
2018-04-12	9.6	16	4.7	0	10.9		2018-04-12	12.4	18.5	7.1	0	10.3		2018-04-12	13	18.9	5.5	0.5	10.3
2018-04-13	5.4	8.6	2.7	0	2.6		2018-04-13	8.2	12.6	5.5	0	9.1		2018-04-13	8.4	12.6	4.8	0	5.1
2018-04-14	4.6	8.5	-0.2	9.5	0		2018-04-14	6.9	11.8	3.1	16	2.2		2018-04-14	8.1	13	-0.6	1	2.8
2018-04-15	6.5	8.7	4.9	12.5	0		2018-04-15	8.9	16.8	5.7	15.5	0.6		2018-04-15	10.9	15.1	6.6	1.5	0.6
2018-04-16	6.1	9.8	3.9	0.5	5.3		2018-04-16	7.1	10	4.7	0.5	4.4		2018-04-16	9.5	14	6.3	0	9.8
2018-04-17	8.9	14.8	4.3	0	12.2		2018-04-17	9.3	16.1	1	0	9.1		2018-04-17	11.3	18.2	6	0	3.8
2018-04-18	9.3	15.8	3.5	0	3.5		2018-04-18	12.2	14.9	9.5	0	0		2018-04-18	11.3	12.9	9.6	12.5	0.2
2018-04-19	12.4	18.6	3	0	9.7		2018-04-19	15.2	20.8	10.4	0	9.7		2018-04-19	15.1	23.7	6.4	0.5	11.8
2018-04-20	13	18.8	6.4	0	11.6		2018-04-20	14.1	20.5	7.8	0	11.2		2018-04-20	15	20.9	8.2	0	11.5
2018-04-21	17.6	24.1	12.4	0	12.2		2018-04-21	17.4	27	6.9	0	12		2018-04-21	18.3	28.1	6.6	0	12.3
2018-04-22	13.5	21	7.7	0	9.8		2018-04-22	17.5	24.2	11.7	0	1.6		2018-04-22	20.1	29.1	9.2	0	12.4
2018-04-23	11.1	17	7.5	0	4.4		2018-04-23	11.6	14	10.2	0	0		2018-04-23	11.5	13.6	9.9	0	0
2018-04-24	9.4	12.2	8.3	6.5	0		2018-04-24	11.1	12.6	9.3	12.5	0		2018-04-24	12.6	15.1	9.9	13	0
2018-04-25	8.1	10.1	6.9	4	0		2018-04-25	9	10.5	6.9	5.5	0		2018-04-25	12.5	16.8	10.7	35.5	0.7
2018-04-26	11.1	16.1	6.6	2	9.9		2018-04-26	11.3	16.6	6.8	1	9		2018-04-26	12.3	17.7	8.6	0	7
2018-04-27	12.6	20.7	6.6	0	6		2018-04-27	13.6	21.8	5.9	0	5.4		2018-04-27	15.3	22	6.6	0	4.3
2018-04-28	10.7	17.4	2.4	0	10.6		2018-04-28	13.2	19	8.3	0	12.6		2018-04-28	15.5	20.4	11.5	0	12.5
2018-04-29	18.1	24.1	10	0	12.4		2018-04-29	16	26.9	4.4	0	11.8		2018-04-29	18.4	26.5	8.5	0	11.9
2018-04-30	19.5	24.9	13.9	0	8.1		2018-04-30	18.1	27	10.9	0	5.4		2018-04-30	19.2	24.6	13	0	8.1
2018-05-01	13.7	17.3	9.7	0	8.1		2018-05-01	18.8	24.9	11.7	0	10.9		2018-05-01	19.2	25.6	10.8	0	11.9
2018-05-02	12	16.7	9.4	3	4		2018-05-02	16.6	21.1	12.9	3.5	2.4		2018-05-02	17.4	24.6	12.5	10	2.8
2018-05-03	12.1	15.3	10.4	11	0.1		2018-05-03	14.8	18.7	10.5	23	0		2018-05-03	14.7	20.5	10.5	25.5	0
2018-05-04	10.6	14.2	6.5	12.5	2.9		2018-05-04	10.5	15.1	7.6	4	2.6		2018-05-04	10.7	14.8	7.1	1	3.8
2018-05-05	11.1	15	6.3	0	5.3		2018-05-05	13	18.2	7.7	7.5	5.5		2018-05-05	14.2	20.8	6.2	0	10.2
2018-05-06	15.4	19.8	11	0	3.8		2018-05-06	16.2	22.9	8.9	0	3.7		2018-05-06	18.6	28	9.8	0	8.5
2018-05-07	13.4	18.2	8.5	0	8.7		2018-05-07	15	19.8	9.9	2	1		2018-05-07	14	17.9	8.7	7	0
2018-05-08	9.8	16	4.9	0	13.1		2018-05-08	10.7	14	8.7	0.5	0.1		2018-05-08	9.7	11.9	8.5	5	0
2018-05-09	8.5	13.5	4.7	0	7.2		2018-05-09	9.8	11.9	8.1	0.5	0		2018-05-09	8.8	10.6	7.8	21	0
2018-05-10	8	13.3	3.8	0	1		2018-05-10	9.3	12.1	7.8	6	0.3		2018-05-10	10.3	15	7.7	0	3.4
2018-05-11	13.6	17.3	8.5	0	5.7		2018-05-11	15.3	22.6	8.6	0	10.7		2018-05-11	14.9	22.1	6.6	0	13.1
2018-05-12	17.3	22.8	13.5	0	9		2018-05-12	18.1	22.1	13.7	0	0.9		2018-05-12	17.7	24.4	11.5	0	3.3
2018-05-13	15.6	18.5	12.9	0	0		2018-05-13	16.6	19.9	13.1	0	0.1		2018-05-13	15.1	18.1	12.5	3	0
2018-05-14	12.5	14.8	10.5	0	0		2018-05-14	15	18.3	12.2	0.5	3.6		2018-05-14	16.1	19.9	12.3	2.5	9.2
2018-05-15	18.1	25.8	10.4	0	8.8		2018-05-15	19	26.7	10.4	0	10.3		2018-05-15	19.8	27.5	10	0	12.1
2018-05-16	21.6	27.1	17.2	0	11		2018-05-16	22.1	30	12.7	0	12		2018-05-16	22.7	30.2	14.4	0	10.6
2018-05-17	16.5	19.8	13.5	17	0.7		2018-05-17	18.8	21.6	15.9	25.5	0.2		2018-05-17	20.8	22.9	18.4	1.5	0
2018-05-18	10.2	13.6	8.8	62.5	0		2018-05-18	12.6	19	10.8	65.5	0		2018-05-18	15.9	21.3	11.9	0	0.1
2018-05-19	8.7	10.9	6.8	1	0		2018-05-19	9.6	11.6	6.6	25	0		2018-05-19	13	16.8	9.3	1	1.1
2018-05-20	11.1	16.3	4.3	0	13.7		2018-05-20	13	21	4.8	0	12.5		2018-05-20	14.2	21.4	6.6	0	11.2
2018-05-21	15.4	21.4	8.3	0	13.3		2018-05-21	16.2	23.3	8.1	0	13.1		2018-05-21	18.2	25.4	11.3	0	10.4
2018-05-22	16	21.7	8.1	0	13		2018-05-22	18.1	28.3	8.8	0	12		2018-05-22	19.4	29	10.5	0	13.2
2018-05-23	17.7	24.4	10.4	0	3.4		2018-05-23	17	21.1	12	1	1.2		2018-05-23	16.8	21.5	12.9	16.5	1.2
2018-05-24	14.7	19.1	12.8	0	8.9		2018-05-24	17.9	23.3	12.1	0	9		2018-05-24	17.8	22	13.9	2.5	9.9
2018-05-25	15.3	19.1	10.2	1.5	2.4		2018-05-25	17.3	26.4	9.2	0	7.4		2018-05-25	19.7	27.6	11.1	0	12.8
2018-05-26	13.4	18.4	7.7	0	13.4		2018-05-26	17.5	24.7	12.4	0	13.2		2018-05-26	20.1	27.8	14.1	0	10.7
2018-05-27	14.3	20.7	9	0	12.2		2018-05-27	17.3	23.8	13.4	0	9.6		2018-05-27	18.1	24.2	12	0	8.8
2018-05-28	15.6	21.8	10.3	0	9.2		2018-05-28	17.8	23.8	13.8	0	6.3		2018-05-28	19.9	26.8	15.2	0	4.7
2018-05-29	17.1	22.5	10	0	13.4		2018-05-29	21.5	29.9	13.4	0	12.1		2018-05-29	21.5	29.4	14.4	0	5.9
2018-05-30	19.3	26.1	13.4	0	3.2		2018-05-30	20.2	23	17.8	0	0		2018-05-30	20.4	23.5	17.1	3.5	0
2018-05-31	17.9	20.9	15.4	17.5	0.3		2018-05-31	18.8	22.3	15	9.5	2		2018-05-31	18.4	24.4	15.3	4.5	4.7
2018-06-01	15	16.1	13	10	0		2018-06-01	16.7	20.7	13.6	2.5	5.2		2018-06-01	17.4	21.4	14	0	11.6
2018-06-02	16.7	22.6	10.2	0	13.4		2018-06-02	18.9	26.4	11.4	0	13.1		2018-06-02	20	28.5	11.6	0	13.7
2018-06-03	19.3	27.8	11.9	0	13.7		2018-06-03	21.2	29.3	14.2	0	12.3		2018-06-03	21.5	29.9	13.9	0	12.9
2018-06-04	20.2	28.6	12.6	0	13.4		2018-06-04	22.6	29.3	17.2	0	12.6		2018-06-04	21.8	30.7	15.4	0	11.1
2018-06-05	20.6	26.5	14.7	0	7.1		2018-06-05	20.8	26.8	16	0	7.4		2018-06-05	21.7	30	13.6	0	10
2018-06-06	21.1	27	16.9	0	12.5		2018-06-06	22.1	26.5	18.9	0	0.9		2018-06-06	21.1	24	18.6	0	0
2018-06-07	20.4	25.6	15.7	0	12.5		2018-06-07	23.8	31.4	17.2	0	12.5		2018-06-07	24	31.3	17.7	0	12.7
2018-06-08	19.7	25.1	15.7	2	1.6		2018-06-08	23.3	29.3	17.4	0	6.8		2018-06-08	24	29.7	18.9	0	10
2018-06-09	15.2	19.4	12.2	1	5		2018-06-09	19.9	24.3	14.7	3.5	9.5		2018-06-09	21.5	24.9	17.9	0	6.8
2018-06-10	15.2	20.8	9.6	0	6.2		2018-06-10	14.8	16.8	12.4	0	0		2018-06-10	16.3	17.9	15	2.5	0
2018-06-11	16.9	22.2	12.8	2.5	4.6		2018-06-11	16.1	17.7	14	10	0		2018-06-11	16.3	17.9	14.6	6	0
2018-06-12	13.5	17	10.8	19	0.2		2018-06-12	14.1	16.9	10.7	15.5	0		2018-06-12	19.2	25.3	15.3	0	2.1
2018-06-13	12	14.8	10.4	1	0.5		2018-06-13	13.8	18.7	10.6	0.5	2.3		2018-06-13	17.4	21.6	14.1	0	12.1
2018-06-14	12.3	15.1	10	0	2.3		2018-06-14	15.1	19	11.5	0	12		2018-06-14	17.7	23.2	12.9	0	13.1
2018-06-15	12.7	16.3	9.6	0	0.1		2018-06-15	14.1	17.8	11.4	0	0.3		2018-06-15	14.5	16.4	12.5	0	0
2018-06-16	13.3	18.6	8.2	0	9.6		2018-06-16	14.2	18.8	11	0	1.1		2018-06-16	13	15.3	11.7	0	0
2018-06-17	14.4	18.6	10.5	0	2.6		2018-06-17	15.1	18.9	12.6	0	0.1		2018-06-17	17.3	23.6	12.2	0	8.8
2018-06-18	16.7	22.4	12.4	0	3.1		2018-06-18	18.2	22	14.1	0	0		2018-06-18	19.2	23.6	16.2	0	0.3
2018-06-19	18.5	24.8	13.2	0	13.5		2018-06-19	20.7	26.3	16.4	0	7.5		2018-06-19	21.6	28.7	15.9	0	7
2018-06-20	19.7	26.9	15.2	1	0.8		2018-06-20	19	20.6	17.7	1.5	0		2018-06-20	18.9	20.3	18	14.5	0
2018-06-21	20	24.9	16.7	2	1.7		2018-06-21	20.8	26	17.5	1	3		2018-06-21	20.9	25.6	17.3	0	2.6
2018-06-22	20.4	23.1	17.7	0	8.1		2018-06-22	21	25.9	16.2	0	3.3		2018-06-22	20.9	26.2	15.8	0	14.2
2018-06-23	22.6	28	17.4	0	10.9		2018-06-23	21	28.7	13.3	0	9.1		2018-06-23	19.3	25.2	12.9	0	1.4
2018-06-24	21	24.7	15.9	0	5.5		2018-06-24	22.6	30	16.1	0	10.4		2018-06-24	22.4	28.2	15.4	0	11.5
2018-06-25	15.8	18.8	12.2	0	10.6		2018-06-25	21.1	25.7	15.9	0	12.9		2018-06-25	23.6	28.5	18.4	0	12.5
2018-06-26	16.1	20.2	10.7	0	0.7		2018-06-26	21.1	27.1	15.1	0	4.4		2018-06-26	24.5	31.2	17.4	0	7.1
2018-06-27	20.3	24.5	15.6	18	0.1		2018-06-27	21.5	25.9	20.1	28.5	0		2018-06-27	23.8	26.9	22.3	10	0.3
2018-06-28	22.3	25.9	17.3	0.5	4.4		2018-06-28	24.4	29.7	20.4	0	2		2018-06-28	24	26.5	21.6	0.5	0.7
2018-06-29	23.5	26.5	20.7	13	0.1		2018-06-29	25.8	33.4	21.2	3.5	3.6		2018-06-29	26.8	32.7	22.6	0	8.6
2018-06-30	24.9	29	22	1	3.7		2018-06-30	25.4	33.4	20.7	3	7.5		2018-06-30	27.2	32.5	22.6	0	7.2
2018-07-01	24.5	30.6	20.7	0	4.5		2018-07-01	27.4	33.8	22.3	0	8.9		2018-07-01	27.7	33.5	22.7	0	10.7
2018-07-02	25.9	30.9	21.5	0	8		2018-07-02	28.8	35.2	22.4	0	13		2018-07-02	28.3	36	21.9	0	11.4
2018-07-03	24.5	28.1	22.1	1.5	2.4		2018-07-03	28	34.5	22.4	0	10.1		2018-07-03	28.3	34.9	22.7	0	10.5
2018-07-04	22.7	25.5	20.8	47	0		2018-07-04	24.3	26.4	22.2	15.5	0		2018-07-04	24.3	26.2	22.5	1.5	0
2018-07-05	19.3	24.6	15.3	1.5	0.1		2018-07-05	21.9	26.1	18.6	2	0		2018-07-05	23.9	27.3	20.8	24	0.7
2018-07-06	15.3	16.6	14.1	2	0		2018-07-06	17.5	19.7	15.6	6.5	0		2018-07-06	18.4	20.9	16.6	14	0
2018-07-07	14.4	16.6	12.7	17	0		2018-07-07	17.7	19.8	15.5	30	0		2018-07-07	20.5	24.2	16.6	5.5	0
2018-07-08	16.7	21.6	13	0	4.5		2018-07-08	20	24.1	16.5	2	0.2		2018-07-08	24.8	29.8	21.6	0	2.5
2018-07-09	17.9	21.3	15	0.5	1.3		2018-07-09	24.8	29.9	20.6	0	4.8		2018-07-09	26.8	33.3	21.3	0	10.8
2018-07-10	21.9	26.5	17.3	1.5	1.4		2018-07-10	26.4	31.7	22.7	0	2		2018-07-10	26.1	33.3	21.6	45	9
2018-07-11	20.2	23	17.8	2.5	4.6		2018-07-11	23.7	26.6	19.4	0	2.4		2018-07-11	25.4	29.1	22.5	0	2.9
2018-07-12	21.1	25.6	17.3	2.5	0.1		2018-07-12	20.5	23.3	17.2	10.5	0		2018-07-12	25	30	21.1	3	4.2
2018-07-13	22.7	26.8	20	15.5	3.3		2018-07-13	24.2	29	20.6	13	1.3		2018-07-13	25.6	30.3	22.3	1	5.9
2018-07-14	23.6	28.8	19.6	0	9.7		2018-07-14	26.8	31.8	22.8	0	11		2018-07-14	27.6	32.3	22.6	0	12.5
2018-07-15	25.5	30.3	19.7	0	6.6		2018-07-15	25.5	29.6	21.8	0	3.7		2018-07-15	28.5	34.7	21.9	0	12.1
2018-07-16	25.9	28.9	24.1	0	5.3		2018-07-16	26.7	29.9	23.1	0	0.4		2018-07-16	27.2	31.8	23.5	0	5.9
2018-07-17	23.4	25.3	22.1	32.5	0		2018-07-17	24	25.9	22.1	0	0		2018-07-17	27.3	32.3	22.9	0	6.5
2018-07-18	22.7	25.8	20.8	3.5	0		2018-07-18	26.6	31.5	22.2	0	5.7		2018-07-18	28	32.6	22.3	0	12.9
2018-07-19	23.5	28.8	19.7	0	7.5		2018-07-19	27.2	32.5	22.7	0	6.9		2018-07-19	28.3	34.7	22.5	0	9.6
2018-07-20	24	29.8	20.5	0	9		2018-07-20	27.8	33.5	23.4	0	8.6		2018-07-20	29.5	35.1	24.8	0	10.5
2018-07-21	26.4	31	21.7	0	8.3		2018-07-21	27.9	33.8	21.9	0	7.4		2018-07-21	28.4	33.2	23.5	0	7.9
2018-07-22	26.1	30	23	0	5		2018-07-22	28.3	31.1	25.8	0	2.7		2018-07-22	28.1	33.2	23	0	6.8
2018-07-23	22	25	20.6	10.5	0.6		2018-07-23	25.4	27.6	20.8	0	0		2018-07-23	28.6	32.8	24.8	0	7.7
2018-07-24	23.1	27.9	20	0	10.8		2018-07-24	24.5	31.5	20.1	0	7		2018-07-24	27.5	33.4	21.6	0	10
2018-07-25	25	29.9	19.7	0	11.9		2018-07-25	25.8	32.5	22	0	7.6		2018-07-25	26.7	33	23.1	0	7.8
2018-07-26	24.1	29.6	20	0	12.5		2018-07-26	25.6	31.5	22.2	0	10.2		2018-07-26	25.5	32.1	19.8	0	6.5
2018-07-27	23.2	29.2	19.5	0	13.6		2018-07-27	24.6	30.7	21	0	12.3		2018-07-27	23.3	29.5	18.8	0	6.4
2018-07-28	22.5	27.2	18.9	0	2.8		2018-07-28	25.2	30.9	20	0	1.9		2018-07-28	23.6	27.5	19.9	7	2.3
2018-07-29	27.1	34.2	21.6	0	11.2		2018-07-29	27	30.6	23.9	2	4.4		2018-07-29	27	32.3	23.7	6.5	6
2018-07-30	27.1	32.7	21.5	0	13.6		2018-07-30	27.8	32.5	24.1	0	9.2		2018-07-30	27.8	34.3	22.7	0	8.1
2018-07-31	26.4	31.3	22.3	0	11.4		2018-07-31	28.4	35.1	24.4	0	9.8		2018-07-31	28.1	35.7	23.9	1.5	9.4
2018-08-01	25.6	30.3	21.6	0	5.7		2018-08-01	28	33.8	22.8	0	8.8		2018-08-01	28.7	34.2	22.8	0	12.9
2018-08-02	23.6	28.2	18.6	0	12.8		2018-08-02	27.7	33.4	22.6	0	9.3		2018-08-02	26.9	31.7	22.1	0	6.3
2018-08-03	23.2	27.8	17.9	0	13.1		2018-08-03	25.9	32.7	19.4	0	13.2		2018-08-03	26.7	32.3	21.6	0	13.1
2018-08-04	21	24.9	18.7	3.5	0.1		2018-08-04	24.8	31.5	19.9	0	5.4		2018-08-04	26.7	32.7	19.6	0	12.3
2018-08-05	20.4	23.4	18.3	30	0.4		2018-08-05	21.5	23.7	18.4	31	0		2018-08-05	27.5	32.6	21.3	0	8.3
2018-08-06	18.1	21.4	16.7	3.5	1.7		2018-08-06	19.4	21.5	18.4	10	0		2018-08-06	23	26.7	18.7	0.5	1.7
2018-08-07	19.5	23.9	16.8	0	6.3		2018-08-07	19.5	21.3	17.9	1	0		2018-08-07	18.9	20.2	17.8	8.5	0
2018-08-08	20.7	25.7	15.9	0	10.6		2018-08-08	24.3	31.2	19.1	0	6.3		2018-08-08	21.4	23.9	18.8	5	0.7
2018-08-09	21.4	25.3	18.5	0	11.4		2018-08-09	24.8	30.5	21.1	0.5	2.9		2018-08-09	23.9	25.7	22.1	12	0
2018-08-10	23	28.4	19.4	0.5	3.3		2018-08-10	24.9	32.5	20.8	2.5	5.4		2018-08-10	26.6	32.8	21.9	20.5	8.8
2018-08-11	22.2	25.6	19.5	2.5	5.1		2018-08-11	25.1	30.4	21.4	0.5	9.2		2018-08-11	25.3	29.5	20.8	1	6.4
2018-08-12	22.5	26.5	18.9	0	8.8		2018-08-12	24.7	30.5	19.1	0	9.5		2018-08-12	25.5	32.8	18.9	0	8
2018-08-13	23	28.5	18	0	10.5		2018-08-13	26.4	32.1	21.9	0	10.9		2018-08-13	25.4	31.4	22.4	12.5	1.9
2018-08-14	24.8	28.8	20.8	0	0.9		2018-08-14	26.9	33.6	20.2	0	8.5		2018-08-14	26.9	33	22	0	8.3
2018-08-15	24.1	28.7	22.1	47	0.5		2018-08-15	27.8	33.6	24.3	1.5	4.1		2018-08-15	27.4	33.1	23.8	4.5	8.1
2018-08-16	21.7	24.5	17.2	21	0.8		2018-08-16	21.8	25.2	18.8	85	0		2018-08-16	24	30.7	20	8	0.5
2018-08-17	16.8	20.1	14.6	10	2.4		2018-08-17	18.6	22	14.8	4	4.1		2018-08-17	19.1	23	14.6	0	9.6
2018-08-18	17.6	21.9	14.2	0	11		2018-08-18	18.9	25.4	12.6	0	11.8		2018-08-18	19.5	26.1	13.3	0	10.9
2018-08-19	18.9	24.9	13.4	0	5.6		2018-08-19	20	24.7	14.6	0	4.7		2018-08-19	20.4	27.9	12.7	0	10.5
2018-08-20	20.7	27.2	13.2	0	8.8		2018-08-20	22.1	28.7	16	0	8.7		2018-08-20	22.8	30.1	14.7	0	8.5
2018-08-21	22.2	28.4	17.8	0	2.6		2018-08-21	24.8	29.7	20.4	0	3.4		2018-08-21	26.7	31.3	22.3	0	9
2018-08-22	27.1	31.9	21.3	0	4.9		2018-08-22	28.2	35.4	23.2	0	7.7		2018-08-22	28.8	34.9	24	0	11.8
2018-08-23	26.9	31.9	22.7	0	12.6		2018-08-23	28.3	35.7	22.4	0	12.5		2018-08-23	28.3	33.9	24.2	0	9.2
2018-08-24	25.2	30.5	22.2	33	1.4		2018-08-24	26	27.6	24.3	3	0		2018-08-24	26.7	29.8	24.6	1	1.8
2018-08-25	26.3	30.6	22.4	2.5	4.3		2018-08-25	26.8	31.7	23.3	3	4.5		2018-08-25	27.3	32.3	23.8	0	6.2
2018-08-26	23.1	26.6	20.3	0	2.1		2018-08-26	25	26.6	23.7	2.5	0.3		2018-08-26	27.3	32.6	23.6	0	7.1
2018-08-27	21.1	23.8	18.2	0	0.2		2018-08-27	23.1	26	20.1	0	0.4		2018-08-27	24.6	27.8	22	4.5	2.7
2018-08-28	20.5	26.3	16.4	0	10.9		2018-08-28	20.6	22	19.7	6	0		2018-08-28	21.5	24.7	19.7	21	0
2018-08-29	20	24.6	15.9	0	0.7		2018-08-29	21.1	23	19.4	0.5	0		2018-08-29	20.9	24.1	19.2	6.5	0.1
2018-08-30	22.5	25.5	19.2	10.5	0.2		2018-08-30	21.9	25	20.5	5.5	0.5		2018-08-30	24.3	31.2	20.4	0	7
2018-08-31	22.9	27.3	20.1	0	2		2018-08-31	21.9	24.2	20.4	20	0		2018-08-31	23.5	27.8	21	1.5	0.3
2018-09-01	20.6	23.4	17.2	9.5	1		2018-09-01	22.3	26.3	18.6	0	1.8		2018-09-01	21	24.2	18.9	6	0.8
2018-09-02	20.3	25.4	15.5	0	10.2		2018-09-02	21	25.5	17.6	0	2.4		2018-09-02	20.7	25.8	18.3	7	1.3
2018-09-03	22.2	28.4	17.6	5.5	6.8		2018-09-03	22.3	24.3	19.7	0	0.3		2018-09-03	22.8	28.5	20.3	0	1.5
2018-09-04	25.6	31.4	18.4	4	7.3		2018-09-04	24.7	27.5	22.1	14	0.5		2018-09-04	24.4	27.9	20.2	2	0.1
2018-09-05	24.3	27.8	21.7	7	4.3		2018-09-05	25.5	31.3	22.3	14.5	6.4		2018-09-05	24.2	29.8	20.8	22.5	4.2
2018-09-06	23.5	27.4	19.3	0	8.9		2018-09-06	25.2	30.2	20.5	0	9.5		2018-09-06	24.1	29.1	20.2	0	7
2018-09-07	22.9	25.9	21.2	0.5	0.3		2018-09-07	21.9	25.1	19.6	2	0		2018-09-07	23.6	27.5	20.2	0.5	0.4
2018-09-08	20.1	22.2	16.8	1.5	1.3		2018-09-08	21.2	23	19.4	6	0		2018-09-08	22.1	24.2	20.2	4	0.1
2018-09-09	16.4	17.9	15.4	12	0		2018-09-09	16.7	19.4	15.1	23	0		2018-09-09	19	20.8	17	4.5	0
2018-09-10	16	16.9	15.5	41	0		2018-09-10	16.8	17.7	16.3	9.5	0		2018-09-10	18.7	21	17	5.5	0
2018-09-11	16.8	22.5	11.8	0	11		2018-09-11	18.7	24.6	14	0	10.1		2018-09-11	18.1	22.3	14.5	0	3.8
2018-09-12	16.7	24.1	8.9	0	11		2018-09-12	17.5	22.5	13	0	9		2018-09-12	17.3	23.1	12.2	0	5.1
2018-09-13	19	25.3	13.9	0.5	6.6		2018-09-13	19.9	24.6	14.9	0	7.2		2018-09-13	20	25.9	14.9	2.5	4.9
2018-09-14	19.5	25.1	13.8	0	10.4		2018-09-14	22.6	28	18.9	0	6.8		2018-09-14	21.7	27.8	18.7	11	5.5
2018-09-15	18.5	25.7	11.5	0	5.1		2018-09-15	21.7	25.5	19.6	0	2		2018-09-15	20.7	24.4	19.4	6.5	1.3
2018-09-16	21.5	26.4	17.2	0	4.9		2018-09-16	22.9	28.7	18.8	5	8.5		2018-09-16	22.4	27.6	18.7	0.5	3.4
2018-09-17	19.4	24.7	13.6	0	7.5		2018-09-17	20.4	25.2	15.3	11	4.5		2018-09-17	21.9	26.6	19.4	0	4.1
2018-09-18	16.4	22.5	10.9	0	9.3		2018-09-18	17.5	23.3	12.6	0	3.5		2018-09-18	19.7	24.4	14.8	0	5.7
2018-09-19	17.5	24.3	10.2	0	9.5		2018-09-19	18.2	25.2	11.8	0	11.4		2018-09-19	18.6	25.4	13.3	0	10.9
2018-09-20	17.4	23.8	9.6	0	10.5		2018-09-20	17.4	23.9	12	0	4.9		2018-09-20	16.2	23	13.3	6.5	0
2018-09-21	17.9	24.3	10.7	0	6.7		2018-09-21	17.2	22.2	13.4	32.5	2.8		2018-09-21	16.2	17.6	13.4	15.5	0
2018-09-22	18.2	21.5	15	11	0		2018-09-22	18.5	21.4	15.4	32.5	0		2018-09-22	20.1	26	16.8	2	3.7
2018-09-23	18.7	23.6	13	0	9.9		2018-09-23	21.5	26.5	16.2	0	9.3		2018-09-23	21.5	27.9	16.4	0	7.1
2018-09-24	19.7	25.4	14.4	0.5	0.5		2018-09-24	21.2	24.3	18.4	0	0.8		2018-09-24	21.3	28.2	16	0.5	3.7
2018-09-25	16.7	19.5	12.5	0	0		2018-09-25	16.6	19.7	13.6	5	0		2018-09-25	17.5	20.6	13.6	22.5	0
2018-09-26	15.2	21	10.9	0	6		2018-09-26	16.8	22.7	12.3	0	7.3		2018-09-26	16.6	21.1	13.9	0	2
2018-09-27	13.9	16.6	11.7	6.5	0		2018-09-27	13.4	14.8	12.5	32.5	0		2018-09-27	13.7	16	11.3	14.5	0
2018-09-28	15.4	20.5	12.5	7	3.8		2018-09-28	16.8	22.7	13	0	5.8		2018-09-28	16.7	23	11.3	0	10.9
2018-09-29	15.8	20.9	10.4	0	4.2		2018-09-29	16.2	19.2	12.2	0	0.1		2018-09-29	16.5	20.4	12.3	1.5	0
2018-09-30	15.8	17.1	13.2	11.5	0		2018-09-30	17.4	18.2	16.8	16	0		2018-09-30	18.1	23.1	15.8	10.5	0
2018-10-01	19	24.3	15.3	62.5	3.4		2018-10-01	20.8	24.6	16.3	37	2.3		2018-10-01	21.4	25	17.6	30.5	5.8
2018-10-02	16	20.3	12.9	4.5	4.6		2018-10-02	18.2	21.8	15	2	6.5		2018-10-02	18.2	22.6	14.5	0	8
2018-10-03	16.3	22	11.2	0	9.4		2018-10-03	17.7	23.3	13.2	0	10.9		2018-10-03	18.1	23.9	14.1	0	3.3
2018-10-04	14.5	21.5	8.6	0	10		2018-10-04	16.2	22.7	10.1	0	9.1		2018-10-04	16.9	22	12.4	0	2.9
2018-10-05	15.2	22	7.5	0	4.7		2018-10-05	16.8	21.3	11.6	0	1.7		2018-10-05	18.4	23.8	13.7	0	2.1
2018-10-06	16.3	19.4	14.3	10.5	0.2		2018-10-06	19.8	23.2	16.5	0.5	0		2018-10-06	21.9	26.8	17.6	0.5	5.3
2018-10-07	18.5	24.2	15.6	0.5	0.4		2018-10-07	20	23.9	17.1	0	0.3		2018-10-07	21.3	25.1	16.8	0	4.1
2018-10-08	16.1	21	11.1	0	6.5		2018-10-08	18.3	23.8	13.9	0	9.9		2018-10-08	18.5	24.6	14.4	0	4.1
2018-10-09	14.1	19.4	9.2	1	3.3		2018-10-09	17.2	21.9	12.5	0	2.6		2018-10-09	18.2	24.9	12.2	0	7.8
2018-10-10	14.1	18.4	8	10.5	0.2		2018-10-10	16.3	17.8	14.7	1	0		2018-10-10	18.7	25.3	14	0	4.1
2018-10-11	16	17.7	13.2	16.5	0		2018-10-11	16.4	18.1	15.4	4.5	0		2018-10-11	16.4	17.4	15.5	11.5	0
2018-10-12	13.6	17.6	10.5	3.5	3.7		2018-10-12	15.6	19	12.3	1	2.4		2018-10-12	15.3	17.2	12	1	3.2
2018-10-13	12.6	18.7	7.7	0	6.2		2018-10-13	13.5	19.4	9	0	9		2018-10-13	13.5	19.9	8.3	0	6.2
2018-10-14	12	19.6	6.1	0	7.3		2018-10-14	12.3	17	7.5	0	1.4		2018-10-14	12.6	18	7.5	5	0.8
2018-10-15	13.1	18.5	6.8	0	6.2		2018-10-15	13.2	18.9	10.3	0	4		2018-10-15	12.6	17	8.9	0	0.1
2018-10-16	12.5	18.1	6.8	1	3.6		2018-10-16	13.1	20.3	7.6	0	4.5		2018-10-16	13.1	19.5	9.5	0	1.3
2018-10-17	10.6	15.6	6	0	5.1		2018-10-17	12.6	17.1	8.3	0	2.2		2018-10-17	12.8	17.1	8.8	2.5	2.6
2018-10-18	10.2	16.1	4.4	0	7.7		2018-10-18	10.5	17.8	4.4	0	9.5		2018-10-18	12.3	19	7.3	0	6.2
2018-10-19	10.1	17.7	2.2	0	9.3		2018-10-19	11.2	16	5.3	0	1.3		2018-10-19	11	13.8	6.7	0.5	0.1
2018-10-20	11	17.7	5.1	0	10		2018-10-20	14.9	20.8	10.2	0	6.5		2018-10-20	13.1	17.2	9.6	0	0.9
2018-10-21	11.1	19.1	3.7	0	10.2		2018-10-21	12.8	20.1	6.2	0	9.4		2018-10-21	12.8	18.7	6.3	0	10.5
2018-10-22	11.4	19.7	3.2	0	8.7		2018-10-22	11.2	19.9	5.4	0	9.4		2018-10-22	10.5	20.4	2.8	0	8.9
2018-10-23	11.8	21.6	1.5	0	7.8		2018-10-23	11.8	19.5	4.4	0	4.7		2018-10-23	11.4	17.8	3.9	0	4
2018-10-24	13.9	18.3	8.2	7	2.4		2018-10-24	14.1	18.7	9.3	1	0.5		2018-10-24	14.1	20	11.6	5	2.1
2018-10-25	11.2	17.1	6.8	0	5.8		2018-10-25	11.8	18.6	5.9	0	8.8		2018-10-25	13	18.2	6.6	0	10.2
2018-10-26	13.7	20	7.3	0	8		2018-10-26	11.7	19.3	4.3	0	8.5		2018-10-26	11.1	18.9	2.3	0	6.9
2018-10-27	14.2	17.5	8.7	3	0		2018-10-27	14.5	17.5	10.5	17	0.5		2018-10-27	14.2	17.9	12.1	15	1.3
2018-10-28	10.6	13.4	7.6	1.5	1.5		2018-10-28	12.1	17.1	9.4	1.5	4.5		2018-10-28	13.7	18.5	9.9	0.5	6.3
2018-10-29	10.6	14.8	6.3	6	3.1		2018-10-29	10.9	15.9	8.1	0.5	2.2		2018-10-29	12.2	16.8	6.9	0	8
2018-10-30	7.9	11.1	5.6	8	0.6		2018-10-30	9.4	12.6	7.1	6.5	3.4		2018-10-30	10.1	15.4	3.9	0	7
2018-10-31	7.1	10	5.6	19	0.6		2018-10-31	8.6	10.7	6.3	14	3.8		2018-10-31	9.5	12.6	8.1	3.5	3.9
2018-11-01	8.4	13.4	4.9	4.5	3.8		2018-11-01	9.3	15.5	5.2	0	7.8		2018-11-01	10	13.7	5.6	0	8.2
2018-11-02	9.2	15.1	3.2	0	8.3		2018-11-02	8.6	16.5	2.3	0	8.7		2018-11-02	8.5	16.2	2	0	7.8
2018-11-03	9.8	17	1.5	0	9.5		2018-11-03	9.4	18.3	2.6	0	8.9		2018-11-03	8.9	18.1	1.3	0	9.5
2018-11-04	10	17.4	2.7	0	6.5		2018-11-04	10.3	18.9	3.2	0	7.9		2018-11-04	11.3	20.3	1	0	8.9
2018-11-05	9.4	16.1	2.5	0	6.5		2018-11-05	10.9	16.1	5.6	0	4.8		2018-11-05	15.1	21.4	11.8	1	1.4
2018-11-06	10.1	16.1	2.6	1	5.5		2018-11-06	11.9	16	7.6	0	1.9		2018-11-06	14.5	17.1	11.4	4	0
2018-11-07	9.3	13.6	4	0.5	7.4		2018-11-07	11.6	17.1	6.5	0	5.6		2018-11-07	13.2	17.9	7.6	0	2.9
2018-11-08	9.4	17.6	1.9	0	5.2		2018-11-08	12.1	16.7	6.9	0	3.1		2018-11-08	12.7	15.9	8.3	0	0.6
2018-11-09	15.2	19	8.2	7	0		2018-11-09	14.4	16.5	11.7	19	0		2018-11-09	13.2	15.1	11.2	3	0
2018-11-10	12.5	16.4	7	3.5	2.1		2018-11-10	14.4	17	7.7	2	0		2018-11-10	14.2	18.1	7.2	0	5.2
2018-11-11	8.8	13.9	5.5	0	8.2		2018-11-11	9.4	15	5.3	0	3.3		2018-11-11	10.9	16.6	4.9	0	6.4
2018-11-12	7.8	11	4.2	8.5	0.2		2018-11-12	8.8	11.6	5.7	0.5	0.1		2018-11-12	12.8	19.7	6.2	0	4.9
2018-11-13	7.8	11.3	5.4	0.5	5.2		2018-11-13	9.1	14.5	3.8	0	8.1		2018-11-13	12.5	16.6	8.9	0	4.5
2018-11-14	7	11.6	3	2	7.4		2018-11-14	7.4	14.1	1.2	0	7.9		2018-11-14	9.2	15.2	3.5	0	9.3
2018-11-15	7.4	9.1	5.8	4.5	0.2		2018-11-15	6.7	13.6	1.3	0	7.3		2018-11-15	7	14.1	1.2	0	9.5
2018-11-16	10	13.2	6.8	1.5	2.7		2018-11-16	6.2	13	-0.4	0	4.8		2018-11-16	6.7	16.4	-1	0	7.8
2018-11-17	7	9.3	4.9	11	3.6		2018-11-17	7.4	13.5	2.6	0	1.6		2018-11-17	9.1	14.1	4.4	0	5
2018-11-18	6.2	10.8	1.8	0	5.9		2018-11-18	5.4	12.2	0.6	0	6.6		2018-11-18	8.9	15.4	2.7	0	6.8
2018-11-19	6.2	10.1	3.1	4	1.2		2018-11-19	5.9	9.4	3.4	10	0.3		2018-11-19	9.9	15.5	6.9	0	1.4
2018-11-20	5.3	9.4	3.3	0	3.8		2018-11-20	4.4	10.1	-0.2	0	4.6		2018-11-20	6.9	11.7	1.6	0	5.8
2018-11-21	4.9	9	2.2	6	0.7		2018-11-21	3.2	7.2	-1	13	0.1		2018-11-21	7.2	16.2	-0.7	0	8.1
2018-11-22	3.6	5.3	1.3	8	0		2018-11-22	5.1	9.1	3	0	1.1		2018-11-22	7.9	11.9	4.7	0	0
2018-11-23	-0.4	2.5	-2.8	6.5	0		2018-11-23	2.1	4.3	0.4	1	2.5		2018-11-23	4.9	7.5	2.1	0	6.5
2018-11-24	0.6	3.4	-3	0	0.3		2018-11-24	2.7	5.6	-0.1	0	0.2		2018-11-24	4.3	9.9	-0.9	0	8.1
2018-11-25	4.4	8.7	-3.9	0	2.9		2018-11-25	4.2	10	-2.3	2.5	3.2		2018-11-25	6.3	14.6	-1.3	0	9.2
2018-11-26	6	10.1	-0.5	1.5	6.9		2018-11-26	7.5	12.1	1	2.5	6.5		2018-11-26	9	13.8	3.1	0	5.8
2018-11-27	8.5	13.9	-1.1	0.5	3.7		2018-11-27	7	15.4	-1.1	0	7.4		2018-11-27	9.3	18.6	-0.2	0	8.2
2018-11-28	6.4	11	1.6	0.5	0.5		2018-11-28	9.3	13.8	5.6	0.5	2.4		2018-11-28	11.4	16.3	4.6	0	7.5
2018-11-29	3.2	6.3	1.5	0	2.5		2018-11-29	4.8	8.6	0.4	0	5.9		2018-11-29	7.1	10.5	2.3	0.5	7
2018-11-30	1.3	3	-0.1	0	1.7		2018-11-30	3.4	6	1.3	0	5.2		2018-11-30	6	9.7	2.8	1.5	3.7
2018-12-01	1.4	2.8	-0.1	11.5	0		2018-12-01	3.4	7.6	0.5	2	1.5		2018-12-01	5.1	9.9	0.2	0.5	4
2018-12-02	2.7	7.2	-0.8	0	8.2		2018-12-02	3	8.7	-1.5	0	7.6		2018-12-02	5.2	12.3	-1.2	0	9.3
2018-12-03	5.4	14.2	-1.4	0	8.3		2018-12-03	5.3	13.4	-0.4	0	6.1		2018-12-03	6.4	12.7	0.8	0	0.1
2018-12-04	12.2	16.6	4	16.5	0.5		2018-12-04	10.1	13.5	6.2	7	2.4		2018-12-04	12.7	18.7	5.1	2	5.5
2018-12-05	4.9	10.5	-0.2	0	3.6		2018-12-05	7.7	12.8	2.5	0.5	1		2018-12-05	10.2	14.4	6.1	0	3.8
2018-12-06	0.6	2.7	-0.4	12.5	0		2018-12-06	1.2	3.1	-0.1	7.5	0		2018-12-06	4.1	6.4	2.9	1.5	0
2018-12-07	0.1	7.3	-3	8.5	1.8		2018-12-07	3	8.2	-0.5	5	0.2		2018-12-07	7.4	14.1	3.5	2	1.7
2018-12-08	-3.6	-2.5	-5.7	4.5	0.5		2018-12-08	-0.4	1.8	-1.7	0	6		2018-12-08	3.5	5.9	1.4	0	5.3
2018-12-09	-4	-2.2	-5.5	1.5	1.2		2018-12-09	-1.8	0.8	-3.3	0.5	6.6		2018-12-09	0.8	3.2	-0.9	3.5	4.2
2018-12-10	-2.9	-1	-4.3	6	0.5		2018-12-10	-0.7	1.9	-3.2	0	5		2018-12-10	2.2	5.5	-0.2	0	6.3
2018-12-11	-1.3	2.4	-4.7	0	5.1		2018-12-11	-0.5	3.6	-4.7	0	2.4		2018-12-11	2.5	6	-0.7	3	5.5
2018-12-12	-0.6	0.5	-3.2	12.5	0		2018-12-12	1.2	4.7	-0.7	12	0		2018-12-12	2.9	7.8	0	9	2
2018-12-13	-0.5	2	-3.4	7	0.8		2018-12-13	1.7	5.4	-0.4	0	2.3		2018-12-13	2.1	5.4	-2	0	3.8
2018-12-14	-2	0.4	-5.2	13	0.1		2018-12-14	0.9	3	-1.4	0.5	0.7		2018-12-14	1.4	3.5	-1	0.5	1.4
2018-12-15	-1.6	0.1	-5.3	4	0.1		2018-12-15	-0.8	3.2	-5.8	0	5.6		2018-12-15	1	3.5	-2	0	1.5
2018-12-16	2.4	5.2	-2.6	1	0.1		2018-12-16	1.8	6.2	-1.2	0	1		2018-12-16	0.8	6.2	-4.7	0	4.4
2018-12-17	2.6	6	0.1	7	7.2		2018-12-17	3.8	10.1	-1.1	0.5	5.8		2018-12-17	5.1	11.2	-0.7	0	5.1
2018-12-18	1	2.8	-0.1	3	1.8		2018-12-18	1.9	4.9	0.4	4.5	2.5		2018-12-18	4.2	6.9	2.5	0.5	6.7
2018-12-19	1.5	3.6	-1.4	0	1.6		2018-12-19	1.8	3.7	-1.2	6	3.7		2018-12-19	4.7	11.4	1.2	3.5	6.8
2018-12-20	2.1	3.2	0.5	0.5	0.3		2018-12-20	3.1	5.9	0.8	0	5.3		2018-12-20	4.1	7.3	2	0	3.1
2018-12-21	1.6	4	-1.5	0	3.5		2018-12-21	4.1	7.1	0.7	0	3.4		2018-12-21	3.9	8.5	-1.9	0	4
2018-12-22	2.9	6.8	-2.4	0	5.6		2018-12-22	2	8	-1.7	0	3.1		2018-12-22	5.9	12.7	-1.7	0	5.1
2018-12-23	1.4	5.2	-3.4	0	0.9		2018-12-23	0.9	4.2	-2.8	0	0.6		2018-12-23	4.8	9.3	-1.9	1	1.8
2018-12-24	-0.4	2.1	-1.9	2.5	0.8		2018-12-24	2.1	3.3	0.9	0	1.6		2018-12-24	2.9	6.2	0.4	0	4.1
2018-12-25	1	3.1	-1.1	0	3.5		2018-12-25	2	3.8	0.6	0	0.4		2018-12-25	2.8	8.7	-2	0	6.3
2018-12-26	1.2	3.7	-3	0.5	3.4		2018-12-26	3.7	6.8	0.5	0	5.3		2018-12-26	4.3	8.2	-3.1	0	3.4
2018-12-27	-5	-2.7	-6.8	0	2		2018-12-27	-2.1	0.5	-4.9	5.5	3.4		2018-12-27	2.5	5.6	-1.8	0	2.6
2018-12-28	-4.7	-2.3	-6.3	2.5	1.8		2018-12-28	-3.2	-1.2	-5.2	7.5	4.6		2018-12-28	-1.1	1.4	-2.8	0	8.1
2018-12-29	-3.7	-2.1	-4.8	10.5	0.2		2018-12-29	-3.4	-2.1	-5.6	7	0		2018-12-29	-1.7	-1	-2.8	0	0.1
2018-12-30	-2.8	-1.2	-4.5	11.5	0.5		2018-12-30	-2.2	-0.3	-4.7	1	2.7		2018-12-30	-0.4	1.9	-2.1	0	4.9
2018-12-31	-1.4	0.4	-3.9	7	1.7		2018-12-31	-2.6	2.2	-8.8	2	5.5		2018-12-31	1.2	3.9	-1.3	0	4.4
2019-01-01	-1.1	0.7	-4.3	0	0		2019-01-01	0.3	2.5	-3.2	0.5	6.1		2019-01-01	1.9	6.6	-2	0	6.2
2019-01-02	-2.2	0.8	-5.2	1	2.4		2019-01-02	-1.3	1.8	-4.6	1.5	1.2		2019-01-02	1.7	4.9	-1.2	0	7.4
2019-01-03	-2	-0.2	-4.9	1	0.9		2019-01-03	-0.4	1.9	-2.8	0	4.2		2019-01-03	1.4	4.1	0.1	0	5.3
2019-01-04	0.1	3.2	-3.6	0	3.3		2019-01-04	1.6	4.1	-2.2	0	0.1		2019-01-04	1.9	6.3	-3.8	0	2.1
2019-01-05	-1.1	1.9	-4.3	4	0.2		2019-01-05	0.3	3	-3.6	1.5	4		2019-01-05	2	7.2	-5.1	0	3.8
2019-01-06	-2	-0.5	-4	0.5	0		2019-01-06	-0.7	1.6	-6	0	2.6		2019-01-06	0.8	2.1	-1	0	0.9
2019-01-07	-2.7	-1	-4.7	2	0.4		2019-01-07	0.2	1.8	-1.8	0	0.3		2019-01-07	1.6	4.8	-0.7	0	4.8
2019-01-08	-1.8	1.3	-4.1	0	4.5		2019-01-08	-1.4	1.2	-5	0	1.2		2019-01-08	1	4.4	-3.8	0	1.3
2019-01-09	-2.2	1.4	-4.1	1	0.4		2019-01-09	-0.3	2	-3.3	0	5.2		2019-01-09	-0.4	0.9	-1.6	0.5	5.2
2019-01-10	2.8	5.6	0.1	0	2.1		2019-01-10	4	6.5	1.7	4.5	2.4		2019-01-10	3.1	6.3	-0.6	0	4.6
2019-01-11	-1.1	2.3	-2.9	0	0.7		2019-01-11	1.4	3.6	-1.4	0	4.5		2019-01-11	2.7	4.6	0.4	0	2.7
2019-01-12	-0.4	1.9	-4.9	0	0		2019-01-12	0.8	3.5	-1.7	0	1.7		2019-01-12	1.7	5.3	-2.9	0	4.1
2019-01-13	-2.5	1.1	-7.2	0	6.3		2019-01-13	-0.4	4.7	-4.7	0	7.5		2019-01-13	1.5	6.9	-3.3	0	7.7
2019-01-14	-4.6	1.4	-10.9	0	7.9		2019-01-14	-1.6	3.8	-5.2	0	7.7		2019-01-14	1.3	7.3	-3.9	0	6
2019-01-15	0.4	6.4	-8.8	4.5	2.7		2019-01-15	-1.3	3.6	-7.2	1	2.4		2019-01-15	0.5	6.1	-7	0	1.6
2019-01-16	-2.4	1.5	-7.4	0	3.1		2019-01-16	-0.1	3.2	-2.2	3	1.3		2019-01-16	1.4	3.9	-0.6	0	1
2019-01-17	-3.8	-0.3	-7.3	0.5	0		2019-01-17	-1.6	2.1	-4.3	1.5	4		2019-01-17	1.4	7.5	-3.8	0.5	3.8
2019-01-18	-3.7	-1.9	-7	0.5	1		2019-01-18	-1.8	1.1	-5.6	0	3.5		2019-01-18	-0.4	1.5	-2.4	0	2.9
2019-01-19	-1	2	-3.7	0	2.1		2019-01-19	0.9	3.7	-3.1	0	4		2019-01-19	1.8	4.2	-1.5	0	2.9
2019-01-20	-1.5	0.2	-4.1	4	0		2019-01-20	1.4	4.6	-2.2	1	2		2019-01-20	1.8	10.1	-5.5	0	4.9
2019-01-21	-4.5	-2.9	-6.3	2	0		2019-01-21	-3.1	-1.3	-4.8	5.5	3		2019-01-21	-0.7	2.2	-2.9	1	7.2
2019-01-22	-2.6	-0.5	-6.1	0	0.2		2019-01-22	-1.2	1.4	-3	0.5	2.5		2019-01-22	0	3.5	-4.7	1	4.1
2019-01-23	-0.6	2.7	-4	3	2.1		2019-01-23	0.2	3.8	-2.5	3.5	2.6		2019-01-23	2.6	9.2	-2.6	0	6.3
2019-01-24	-3.3	-1.4	-5.5	2	0.9		2019-01-24	-2.3	-1.2	-4	2	2.6		2019-01-24	-0.5	1.6	-1.7	0	6.1
2019-01-25	-3.5	0.4	-9.8	4	5.7		2019-01-25	-1.6	2.1	-5.3	0	7.5		2019-01-25	-0.1	3.9	-5.6	0	3.2
2019-01-26	-5	-1.2	-10.4	0	0.7		2019-01-26	-1.7	2.5	-5.7	0	6.5		2019-01-26	-1.4	1.9	-4.7	4	2.8
2019-01-27	-3.7	0	-11.5	0	0.2		2019-01-27	-0.9	3.3	-6.4	0	5.2		2019-01-27	0.1	2.7	-3.7	0	2.9
2019-01-28	0.2	2.4	-2.7	5	0.3		2019-01-28	0.4	4.8	-2.7	2.5	0.1		2019-01-28	1.9	8.7	-3.3	0	6.5
2019-01-29	0.9	2.6	-2.2	1	0.5		2019-01-29	1.1	4	-1	6	2.2		2019-01-29	0.6	1.9	-1.7	0	2.5
2019-01-30	1.3	3.4	-1.2	0	1.1		2019-01-30	0.5	4.3	-2.5	0	1.1		2019-01-30	1.6	6.8	-4.7	0	8.1
2019-01-31	-1.4	3.2	-5.1	2	0.1		2019-01-31	0.9	5.3	-2.3	0	3.2		2019-01-31	1.5	7.1	-4.5	0	3
2019-02-01	-5.1	-4.1	-5.9	0	0		2019-02-01	-2.7	-0.7	-3.8	0	3.8		2019-02-01	-0.7	1.3	-1.8	0	3.4
2019-02-02	-1.8	1	-4.7	1	5.2		2019-02-02	-0.1	3.6	-3.7	0.5	4.8		2019-02-02	3	6	-2.4	0	7.3
2019-02-03	0.3	5.4	-7.6	0	2.9		2019-02-03	0.9	4.7	-3.3	4.5	0.7		2019-02-03	5.8	12.9	-2.6	0.5	5.4
2019-02-04	-0.1	3.7	-4.1	14	0		2019-02-04	2.5	8.8	-2.5	17	3.8		2019-02-04	4.3	9	-0.4	0.5	3.3
2019-02-05	-0.7	1.7	-4.2	0.5	6.3		2019-02-05	0.5	4.4	-2.6	0	8.2		2019-02-05	2.4	8.2	-0.5	0	8.4
2019-02-06	1.3	4.6	-4.5	2.5	0		2019-02-06	0	4.6	-3.1	0	0.1		2019-02-06	2.8	7.1	-2.4	0	0
2019-02-07	-1.2	1.2	-6.1	11	0		2019-02-07	0.9	5.6	-2.8	1	0.4		2019-02-07	5.6	14.2	-3.6	0	9.4
2019-02-08	-8	-6.1	-9	1	0		2019-02-08	-5.1	-2	-6.6	3.5	0.2		2019-02-08	-1.5	2.1	-3.3	0	1
2019-02-09	-5.9	-3.2	-10.3	2.5	0.6		2019-02-09	-3.6	-0.7	-6.1	0	0.1		2019-02-09	-2.3	-1	-4.9	2	0
2019-02-10	-5.6	-3.1	-7.5	5.5	0.1		2019-02-10	-3.4	-0.2	-8	0	4.7		2019-02-10	-1.2	1.7	-5.1	0	5.2
2019-02-11	-3.5	-0.1	-6.7	0	6.2		2019-02-11	-1.5	1.5	-4.1	5	3.2		2019-02-11	0.3	5.6	-4.6	0	1.6
2019-02-12	-4.3	-2.1	-7.5	4	1		2019-02-12	-2.8	0.4	-5.6	4	6.4		2019-02-12	0	3.2	-3.3	0	6.2
2019-02-13	-5	-3	-7.8	2	2.4		2019-02-13	-3.4	-0.6	-5.7	1	1.7		2019-02-13	-0.7	3.3	-3.4	0	4.7
2019-02-14	-4.3	-2.5	-5.7	2	0.3		2019-02-14	-3.1	0.1	-8	0	3.4		2019-02-14	-0.9	2.9	-4.4	0	3.6
2019-02-15	-1.9	0.4	-4	0	0.5		2019-02-15	-2.2	1.3	-5.2	0	0.2		2019-02-15	-0.2	6.7	-5.7	0	8.1
2019-02-16	-0.4	1.9	-2.3	1.5	2.1		2019-02-16	-0.1	4.9	-6	0	4.4		2019-02-16	0.5	6.6	-7	0	3.3
2019-02-17	0.3	2.1	-1.8	0	0.5		2019-02-17	1.3	3.4	-1.6	0.5	0.3		2019-02-17	1.3	4.4	-0.2	0	1.6
2019-02-18	1.3	3.3	-2.6	0	6.6		2019-02-18	3.2	7.2	-1.4	0	0.9		2019-02-18	3.3	6.8	-1.9	0	0.3
2019-02-19	2.3	6.8	-4.8	1	1.6		2019-02-19	2.1	6.2	-2.3	5.5	1.2		2019-02-19	3.5	9.5	-3.5	2.5	0.1
2019-02-20	1.5	3	0.4	4.5	0		2019-02-20	3.6	4.7	2.5	10	0		2019-02-20	8.1	11.7	3.5	0.5	1
2019-02-21	1.3	3.7	-3.1	0.5	3.8		2019-02-21	4.4	8.4	1.8	2	5.9		2019-02-21	4.8	8.1	2.9	0	6.3
2019-02-22	0.7	5.3	-7	0	8.2		2019-02-22	4.9	7.8	2.4	0	2.3		2019-02-22	5.1	10	-1	0	9.7
2019-02-23	-0.4	3.8	-6.8	0	5.2		2019-02-23	3.2	7.6	-1.8	0	8.1		2019-02-23	3.6	8.9	-1.6	0	7
2019-02-24	2.4	6.1	-3.8	0	9.7		2019-02-24	3.4	9.3	-2.3	0	10.1		2019-02-24	5.2	13.5	-2.5	0	10.5
2019-02-25	4	8.4	-0.8	2	7.1		2019-02-25	3.9	13.3	-2.7	0	4.3		2019-02-25	5.2	12.4	-5.5	0	7.6
2019-02-26	0.5	3.5	-4	0	3.3		2019-02-26	2.2	7.2	-2.4	0	7.9		2019-02-26	5.2	9.3	1.5	0	8.3
2019-02-27	0.3	3.9	-4.9	0	7		2019-02-27	1.9	6.7	-2.7	0	8.5		2019-02-27	4.5	8.6	-0.4	0	2
2019-02-28	-0.3	4.7	-5.5	0	5.8		2019-02-28	3.1	9.2	-1.5	0	0.4		2019-02-28	4.2	5.6	1.2	4.5	0
2019-03-01	1.6	5.4	-5.3	0	4.2		2019-03-01	3.8	9.1	-1.3	0	1.6		2019-03-01	6.1	11.2	2.3	0	7.7
2019-03-02	1.7	4.2	-4.6	0	7.3		2019-03-02	5.4	9.5	1	0	4.7		2019-03-02	5	9.7	-1.7	0	9.7
2019-03-03	0.2	6.8	-7.3	0	10.6		2019-03-03	4.6	12.4	-2.1	0	9.1		2019-03-03	3.5	12.2	-4.5	0	3.3
2019-03-04	1.1	6.9	-5.9	0	6.4		2019-03-04	5.5	11	0.4	0	0		2019-03-04	4.1	5.9	2.6	13	0
2019-03-05	0.7	7.1	-6.6	0	10		2019-03-05	5.2	11.2	0.8	0	10.2		2019-03-05	5.8	11.1	0.9	0	9.8
2019-03-06	4.5	9	1	18	2.6		2019-03-06	5.7	13.6	-1.3	0	5.3		2019-03-06	8	15.2	1.3	0	4.4
2019-03-07	0.9	2.4	-1.1	1	0		2019-03-07	3.7	7.3	0.1	0	0		2019-03-07	5.1	8.8	2.3	8	0.2
2019-03-08	-0.4	3.7	-5.9	0	4.6		2019-03-08	2.7	6.9	-2	0	7.6		2019-03-08	2.8	5.9	0.2	0	6
2019-03-09	5.1	8.7	0.1	0	9.2		2019-03-09	6.7	13.6	0.2	0	10.3		2019-03-09	6.2	15.1	-1.4	0	11
2019-03-10	5.2	7.9	0	0	9.1		2019-03-10	9.7	15	1.4	0	5.5		2019-03-10	8.1	17.1	-3.1	0	7.9
2019-03-11	2.6	6	0.4	2	0		2019-03-11	5.7	8.7	2.7	16	0		2019-03-11	7.3	9.2	4.9	22.5	0
2019-03-12	3.3	6.9	-0.6	4.5	6.5		2019-03-12	6.4	8.1	3.1	1	0		2019-03-12	8.2	12.6	5	0	8.3
2019-03-13	1.6	6.1	-2.7	3.5	1.2		2019-03-13	3.3	9.8	-0.6	1.5	2.7		2019-03-13	4.7	11.4	-0.4	0	8.4
2019-03-14	0.8	3.5	-2.6	7	0.8		2019-03-14	2.2	5	-0.7	5	4		2019-03-14	2.1	5.5	-0.6	5.5	6.9
2019-03-15	2.7	6.7	-3.1	0.5	5.7		2019-03-15	4.3	8.4	0.3	1	7.2		2019-03-15	5.5	12.5	-0.4	1.5	9.3
2019-03-16	2.4	5.9	-0.1	5	6.6		2019-03-16	4.6	9.4	-0.2	0	7.3		2019-03-16	4.3	9.9	0.4	0	7.4
2019-03-17	0.7	3	-1.4	4	1.4		2019-03-17	3.5	7.2	0	0	6.2		2019-03-17	4.5	9.5	-0.1	0	4.9
2019-03-18	3.9	8.7	-1.2	0	6.8		2019-03-18	4.7	9.9	-1.4	0	9.4		2019-03-18	6	13.5	1.2	0	11.1
2019-03-19	8.6	13.6	2.8	0	10.1		2019-03-19	5.9	14.2	-1	0	3.4		2019-03-19	8.7	16.5	0.3	0	10.1
2019-03-20	11.2	17	7	0	9.9		2019-03-20	9.3	18.6	0.5	0	10.8		2019-03-20	11	21.9	-0.4	0	10.9
2019-03-21	9.6	13.3	4.6	0	0		2019-03-21	8.8	14.1	4.6	0.5	0		2019-03-21	13.6	20.1	8.8	0	2.5
2019-03-22	2.8	9.7	-0.9	3.5	1		2019-03-22	6.1	12.6	2.1	0	0.2		2019-03-22	7.2	12.3	2.2	0	1.3
2019-03-23	-1.5	0.2	-4.8	7	0.9		2019-03-23	1.1	4.3	-1.9	1	2.5		2019-03-23	2.3	4.6	-1	0	2.1
2019-03-24	-2.1	0.4	-6	2	3.1		2019-03-24	-0.1	2.8	-3.7	2.5	1.5		2019-03-24	1.4	6	-4.8	0	5.3
2019-03-25	4.8	9.6	-3.3	0.5	4.9		2019-03-25	4.6	10.8	-1	0	1.9		2019-03-25	6.1	15.2	-5	0	10.1
2019-03-26	6.6	11.7	2.6	1	3.5		2019-03-26	8.9	16.6	3.7	0.5	9.8		2019-03-26	9.3	17.2	2.7	0	10.3
2019-03-27	2	4.7	-1	5.5	0		2019-03-27	3.8	6.8	0.8	3	7.8		2019-03-27	9.6	15	3.6	0	9.5
2019-03-28	-0.3	3.5	-2.7	1.5	2.9		2019-03-28	2.8	6.5	-0.6	0.5	7.8		2019-03-28	4.4	12.9	0.4	5	4.4
2019-03-29	1.2	4.5	-2.2	3	10.2		2019-03-29	2.9	8.8	-3.1	0	8.4		2019-03-29	4.1	9.9	-2.6	0	10.9
2019-03-30	0.6	6.1	-3.2	2.5	4.7		2019-03-30	1.1	7.9	-2.6	15	4.6		2019-03-30	1.8	3.7	0.5	3.5	0
2019-03-31	0.4	3.9	-1.1	0	0		2019-03-31	0.6	2.1	-0.5	15	0		2019-03-31	4.1	10.6	0.1	3.5	4.8
2019-04-01	1.9	6.8	-1.4	0	8.5		2019-04-01	2	5.9	-0.3	0	4.5		2019-04-01	4.9	9.9	0.8	0	10
2019-04-02	0.5	4.8	-1.7	4.5	2.7		2019-04-02	0.4	3	-1.7	5	5.1		2019-04-02	1.6	5	-0.2	0	3
2019-04-03	1.3	4.5	-1.7	7.5	3.4		2019-04-03	2.2	7	-4	0	8.8		2019-04-03	2.8	7.1	-0.5	0	6.6
2019-04-04	4.5	8.7	-1	1	6.3		2019-04-04	5.7	10.7	0	2.5	3.6		2019-04-04	6.6	11.8	1.6	0	3
2019-04-05	6.9	10	3.4	4.5	0		2019-04-05	10.1	16.7	3.7	3	8		2019-04-05	10.6	22.7	-1.4	0	12
2019-04-06	5.7	9.5	3.6	0	6.8		2019-04-06	7.4	11.1	3.6	5	9		2019-04-06	9.4	14.4	6	0	11.3
2019-04-07	4.7	9.8	1.5	4	4.8		2019-04-07	7.3	11.7	4	0	6.7		2019-04-07	11	17.1	6.3	0	7.1
2019-04-08	4.7	9.4	-0.8	3	10.4		2019-04-08	6.1	12.5	-0.2	0	5.8		2019-04-08	8.2	14.9	4.4	0	5.9
2019-04-09	4.9	9.7	1	4.5	6.2		2019-04-09	6.5	12.2	2.5	0	7.1		2019-04-09	6	10.9	2	0	10.8
2019-04-10	5.5	10.8	-0.5	0	8.6		2019-04-10	4.5	11.1	0.3	7.5	3.1		2019-04-10	2.6	7.5	0.2	22.5	0
2019-04-11	5.8	10.6	1	0	6.7		2019-04-11	3.5	7.7	0.2	19	0.4		2019-04-11	3.9	9.5	0.2	6	5.2
2019-04-12	6.6	12.7	-0.3	0	10.1		2019-04-12	6.2	12.9	-0.6	0	9.1		2019-04-12	5.9	12.2	-0.3	0	6
2019-04-13	8.1	14.4	-0.6	0	11.5		2019-04-13	7.8	14.4	0.2	0	8.9		2019-04-13	7.9	16.2	-1.1	0	11.8
2019-04-14	10.8	17.9	3.3	0	9.2		2019-04-14	10.7	18.4	2.8	0	8.6		2019-04-14	10.9	18.9	1.4	0	7.4
2019-04-15	8.5	10.9	6.5	4	1.1		2019-04-15	9.7	14.4	6.8	8.5	4.3		2019-04-15	10	13.9	6.8	4.5	8.1
2019-04-16	10.5	15.3	4.8	0	12.8		2019-04-16	11	16	5.4	0	9.9		2019-04-16	10.8	17.8	3.8	0	12.5
2019-04-17	14.3	22.8	6.5	0	11.5		2019-04-17	12.3	22.1	1.6	0	11.2		2019-04-17	12	21.8	0.7	0	6.6
2019-04-18	14.3	22.7	4.7	0	10.2		2019-04-18	14.9	22.4	7	0	10.3		2019-04-18	14.7	23.3	6	0	10.9
2019-04-19	7.9	13.6	1.8	1.5	9.4		2019-04-19	11.1	16.8	5.6	1	6.5		2019-04-19	11.2	15.3	6.4	0	2.5
2019-04-20	8.1	13.2	1.5	0	10.9		2019-04-20	8.2	13.7	1.9	0	4.7		2019-04-20	10.7	17.7	5.2	0	11.7
2019-04-21	11	17.6	3.1	0	10.4		2019-04-21	13.1	20.6	6.7	0	7		2019-04-21	12	17.6	6.7	0	0
2019-04-22	10.7	16.3	4.9	0	11		2019-04-22	14.7	20	9.3	0	11.1		2019-04-22	15.4	22	6.7	0	8.6
2019-04-23	11.4	21.6	1	0	8.7		2019-04-23	12.9	20.3	4.5	0	11.5		2019-04-23	14.6	23.9	1.8	0	12
2019-04-24	17	23.6	6.3	1	1.3		2019-04-24	15.1	22.3	8.2	3.5	1.7		2019-04-24	16.8	20	13.3	0	0.1
2019-04-25	11	13.5	9	5.5	0		2019-04-25	15.2	19.9	10.5	12.5	0.8		2019-04-25	18	23.7	13.2	5.5	2.4
2019-04-26	5.5	9.2	2.4	8.5	0		2019-04-26	6.7	10.6	3	15.5	0		2019-04-26	7.6	13.3	5.2	7	0
2019-04-27	4.4	6.8	2.2	2.5	0		2019-04-27	4.6	6.6	2.5	7.5	0		2019-04-27	7.3	13.2	4.3	3	6.3
2019-04-28	8.9	15.3	3.7	0.5	11.5		2019-04-28	8.8	15.3	1.5	0	11.3		2019-04-28	9.9	16.1	4.1	0	13.1
2019-04-29	10.9	17.5	4.5	0	12.6		2019-04-29	11.4	19.3	2.8	0	12.1		2019-04-29	12.9	19.8	4.2	0	10.7
2019-04-30	10.9	16	3.6	0	0.1		2019-04-30	11.3	13.4	7.9	17.5	0		2019-04-30	12.7	14.8	10.5	12	0
2019-05-01	12.7	18	10.1	0	0		2019-05-01	15.4	20.9	12.4	0.5	1.7		2019-05-01	15.8	21.2	12.3	1	0.9
2019-05-02	10.5	13.7	7.1	0	4.7		2019-05-02	13.2	16.7	10.2	0	6.9		2019-05-02	13.6	17.7	8.7	0	9.1
2019-05-03	12.6	18.3	6.7	0	13.2		2019-05-03	14.2	20	8.5	0	12.9		2019-05-03	14.1	20.8	5.2	0	10.4
2019-05-04	13	19.3	5.4	0	13.6		2019-05-04	14.8	23.7	4.3	0	12.9		2019-05-04	16	24.9	6.8	0	12.8
2019-05-05	13.9	23.7	2.4	0	13.5		2019-05-05	16.6	26.1	6.4	0	13		2019-05-05	17.2	25.5	6.6	0	12.9
2019-05-06	16.4	24	7.5	8	3.1		2019-05-06	15.9	22.9	12	15.5	3.4		2019-05-06	15.8	21.4	10.6	9	3.4
2019-05-07	10.7	15.1	6.6	0	9.6		2019-05-07	11.6	15.6	8.3	0.5	6.3		2019-05-07	10.8	14.3	5.7	2	12.3
2019-05-08	13.5	17.2	7.3	0	9		2019-05-08	15.4	21.8	8.6	0	10		2019-05-08	13.7	22.3	4.4	0	13.2
2019-05-09	15.8	19.5	11.4	0	6.6		2019-05-09	15.1	22.3	7.7	0	3.3		2019-05-09	16.5	23.9	8.4	0	9.4
2019-05-10	14.4	21.9	6.8	0	13.3		2019-05-10	16.5	23.8	8.9	0	12.6		2019-05-10	18.4	24.7	11.5	0	13.1
2019-05-11	11.2	18.8	3.7	0	13.7		2019-05-11	15.2	25.4	8.1	0	9.6		2019-05-11	17.9	26.6	8.5	0	12.3
2019-05-12	10.6	17.7	3.5	0	13.9		2019-05-12	12.5	21.5	7.5	0	13.1		2019-05-12	13.7	23.8	7.7	0	13
2019-05-13	12.8	21.2	4.4	0	13.6		2019-05-13	12.9	21.3	5.1	0	13.2		2019-05-13	14.1	23.9	5.9	0	11.5
2019-05-14	15.3	22.3	7.1	0	11.1		2019-05-14	15.6	22.5	9.5	5.5	6.3		2019-05-14	16.1	20.1	13.4	7	0.7
2019-05-15	16.1	20.8	11.5	0	4.5		2019-05-15	14.9	18.8	12.2	4	3.3		2019-05-15	16.5	22.8	13.2	11	4.2
2019-05-16	15.8	23.1	9	0	13		2019-05-16	17.5	23.6	12.2	0	10.4		2019-05-16	17	24.8	12.2	0	5.3
2019-05-17	15.4	22.4	10.1	0	11.8		2019-05-17	18.7	24.3	14.9	0	10.3		2019-05-17	18.3	26.3	12.8	0	10
2019-05-18	17.9	25.2	10.5	0	10.8		2019-05-18	18.6	23.8	12.9	0	11.3		2019-05-18	18.4	24.6	13.1	0	7.5
2019-05-19	19.7	26.5	12.8	0	10.9		2019-05-19	19.1	24.2	15.2	0	10.1		2019-05-19	18.5	24.7	14.8	0	6.1
2019-05-20	21.3	27.8	11.9	0	12.8		2019-05-20	19.5	23.5	16.9	0	3.3		2019-05-20	18.2	23	13.9	0	3.9
2019-05-21	17.6	21.1	13.3	5.5	0.7		2019-05-21	17.1	18.5	14.2	45.5	0		2019-05-21	16.7	18.3	13.7	45.5	0
2019-05-22	17.7	23.1	12.2	0	12.5		2019-05-22	17	23.9	10.3	0	11.7		2019-05-22	17.5	23.5	12.1	0	11.9
2019-05-23	19.4	26	12.6	0	11.1		2019-05-23	18.7	27.6	9.5	0	13		2019-05-23	17.8	26	9	0	13.7
2019-05-24	17	24.8	9.6	0	9.8		2019-05-24	18.9	26	11.3	0	11.2		2019-05-24	18.9	26	10.3	0	12.2
2019-05-25	22.2	29.2	13.1	0	13.5		2019-05-25	21.1	30.4	12.2	0	13.2		2019-05-25	21.9	31.5	11.7	0	13.6
2019-05-26	24.9	31.8	17.7	0	10.1		2019-05-26	24	33.1	13.8	0	10.8		2019-05-26	24.1	32.8	14.2	0	11.5
2019-05-27	23.4	31.4	14.2	0	12.8		2019-05-27	24.9	33.5	16.5	0	12.3		2019-05-27	25.3	34.2	16.9	0	12.6
2019-05-28	18.3	23.8	13.3	1	0.6		2019-05-28	21.8	25.8	17.4	1	0.9		2019-05-28	21.7	26.4	18.7	0	0.8
2019-05-29	15.8	21.4	12.3	0	7.8		2019-05-29	16.6	22	13.7	21.5	4.1		2019-05-29	17.4	21	13.7	9.5	5.7
2019-05-30	19.2	23.2	15.2	0	10		2019-05-30	17.9	25.3	9.9	0	11.3		2019-05-30	18.8	25.6	10.4	0	13.3
2019-05-31	17.6	23.1	12.7	1.5	0.2		2019-05-31	17.2	24.1	11.6	2	4.3		2019-05-31	18	23.8	14.9	21.5	1.7
2019-06-01	18.7	22.8	13.8	0	11.4		2019-06-01	17.6	23.5	12.9	0.5	8.2		2019-06-01	19.1	24.5	14.2	0	10.6
2019-06-02	18.4	24.2	11.9	0	13.6		2019-06-02	19.5	27	11.3	0	12.4		2019-06-02	20	25.3	14	0	7.2
2019-06-03	19.2	26.4	11.1	0	13.9		2019-06-03	21.3	28.9	15.7	0	12.7		2019-06-03	21.8	28.4	16.7	0	11.4
2019-06-04	21.2	27.1	13.7	0	7		2019-06-04	21.7	29.9	15.3	0	11.9		2019-06-04	22.1	28.1	15.5	0	11.8
2019-06-05	21.1	27.8	16	0	6.2		2019-06-05	22.4	30.2	16.2	6.5	10.5		2019-06-05	20.4	25.2	17.1	3.5	3.1
2019-06-06	17.7	22.2	14.9	0	2.9		2019-06-06	19.8	24.8	16.6	0.5	6.2		2019-06-06	21.3	25.7	16.5	1	12.5
2019-06-07	18	23.5	13.8	0	4.9		2019-06-07	17.4	20.1	15.4	2.5	0.1		2019-06-07	17.9	21.1	16	17	0
2019-06-08	16.5	20.4	11.7	0	3.6		2019-06-08	16.5	21.6	13.3	12.5	1		2019-06-08	16.6	18	15.3	22	0
2019-06-09	16.7	22.8	9.7	0	12.2		2019-06-09	16.4	23.8	11.5	0	10.2		2019-06-09	16.2	19.4	13.6	0	1.6
2019-06-10	17.4	23.5	12.5	0	10.5		2019-06-10	15.7	20.6	10.6	0	3.5		2019-06-10	13.9	15.5	12.8	17.5	0
2019-06-11	15.2	20.4	11.2	0	2.9		2019-06-11	16.4	22.4	12.8	0	1.9		2019-06-11	14.7	17.7	12.5	3.5	1.2
2019-06-12	15.6	21.4	10.3	0	11.5		2019-06-12	17.7	22.9	13.2	0	8.2		2019-06-12	16.6	21.5	13.2	0	4.2
2019-06-13	16.6	21.1	11.9	0	10.2		2019-06-13	18.9	26	12.5	0	12.7		2019-06-13	19.8	26.7	13	0	13.2
2019-06-14	19.2	26.9	11.1	0	11.1		2019-06-14	19.9	26.7	14.9	0	6		2019-06-14	21.1	27.2	16.4	0	10.1
2019-06-15	19.6	23.8	15.4	3	0.3		2019-06-15	17.8	19.5	15.9	7	0		2019-06-15	16.4	18.5	14.8	17	0
2019-06-16	15.3	16.7	14.2	11	0.8		2019-06-16	16.6	19	14.8	27	0		2019-06-16	17.8	22.2	15.2	26.5	0.8
2019-06-17	13.5	16.7	11.5	3.5	2.6		2019-06-17	16.5	19.7	12.8	0	8.3		2019-06-17	16.9	20.2	15	0	2.9
2019-06-18	17	21.8	11.6	0	12.3		2019-06-18	17.2	22.7	9.8	0	6.6		2019-06-18	19.4	25.6	14	0	3
2019-06-19	17.7	22.2	11.4	0	5.5		2019-06-19	18.7	22.3	15.4	0.5	0.9		2019-06-19	19.9	26.9	17.1	1	5
2019-06-20	19	25	13.6	0	13.1		2019-06-20	21.1	27.4	16.3	0	9.6		2019-06-20	20.8	27	15.9	0	6.5
2019-06-21	18.6	23.3	14.5	0	9.6		2019-06-21	20.2	23.3	18.5	0	0.6		2019-06-21	21.3	25.6	19	6.5	2.4
2019-06-22	18	19.8	16.4	5.5	0		2019-06-22	20.5	25.2	18.5	72	0.3		2019-06-22	20.9	25.1	17.9	23.5	2.2
2019-06-23	18.6	23.5	15	0	4.4		2019-06-23	21.3	27.4	17.3	0.5	5		2019-06-23	20	25.3	17.3	12	2.1
2019-06-24	17.5	22.4	13.9	1	5.5		2019-06-24	17.8	19.5	16.1	2.5	0.1		2019-06-24	17	18.1	16	14.5	0
2019-06-25	19.2	24.4	14.8	0.5	5.6		2019-06-25	21.4	27.4	17.2	0.5	7.8		2019-06-25	20.9	26.9	15.6	0	10.2
2019-06-26	20.2	24.9	15.1	0	12.1		2019-06-26	23.2	30.1	18.2	0	9.5		2019-06-26	23.3	30	16	0	12.1
2019-06-27	19.4	24	14.8	7.5	1.6		2019-06-27	20.3	28.3	16.9	31	2.9		2019-06-27	23.2	29	17.9	1.5	3.9
2019-06-28	17.5	21.5	14.2	3	4.9		2019-06-28	19.4	23.4	16.4	32	0		2019-06-28	22.7	28.6	17.6	3.5	2.6
2019-06-29	16.7	20.4	14.1	0	0.3		2019-06-29	16.9	18.3	15.9	35.5	0		2019-06-29	18.9	22.1	17	12.5	0
2019-06-30	18.4	23.7	15.9	2.5	2.9		2019-06-30	18.5	22.1	16.7	12	0		2019-06-30	19.5	22	17.6	56	0
2019-07-01	19.9	24.4	16.5	3.5	0.9		2019-07-01	21.8	27	17.3	4	3.3		2019-07-01	22.8	26.2	19.6	0	0.9
2019-07-02	21.4	25.3	17.5	0	4.1		2019-07-02	23	29	19.6	0	4.8		2019-07-02	22.7	26.7	20	0	0.9
2019-07-03	20.8	25.9	15.6	0	12.9		2019-07-03	22.6	29.1	16.5	0	9.9		2019-07-03	22.8	29.3	17.5	4.5	3.9
2019-07-04	17.8	19.7	17	5	0		2019-07-04	20.8	25.4	18.1	15	4		2019-07-04	20.5	24.5	18.3	72.5	2.6
2019-07-05	19.5	23.6	16.4	0	5.8		2019-07-05	20.6	24.4	18.3	0	1.9		2019-07-05	20.7	23.5	18.4	0	0.1
2019-07-06	19.7	24.9	15.9	0	8.4		2019-07-06	20.9	24.9	18.4	0	3.9		2019-07-06	19.4	21.9	17	0	0
2019-07-07	18.7	23.9	13.7	0	11.4		2019-07-07	20.2	26.1	16.7	0	7		2019-07-07	17.3	19.5	15.2	2.5	0
2019-07-08	17.4	23.5	11.9	0	14.2		2019-07-08	19.3	23.7	16.5	0	9.8		2019-07-08	16.4	19.6	14.7	0	1.3
2019-07-09	17.9	24	12.4	0	11.6		2019-07-09	18.4	22.4	16.5	0	2.8		2019-07-09	16.6	18.5	15	0	0
2019-07-10	18	24.8	10.9	0	14		2019-07-10	18.9	24.3	15.7	0	7.6		2019-07-10	18.4	24.2	15.2	0	3.2
2019-07-11	19.2	25.5	13.4	0	8.8		2019-07-11	18.2	21.6	15.6	0	0.2		2019-07-11	18.2	22	15.4	1	0.3
2019-07-12	20.1	23.2	16.8	5.5	0		2019-07-12	17.9	19.1	15.9	26	0		2019-07-12	19.3	22.8	16.4	11	0.3
2019-07-13	21.7	25.9	17.5	0	4.7		2019-07-13	22.9	27.8	18.5	1	12		2019-07-13	22.6	26.9	18.1	12.5	6.3
2019-07-14	20.4	27.1	15.6	0	7.8		2019-07-14	21.4	23.7	19.5	0	0.2		2019-07-14	20.2	21.6	18.7	11	0
2019-07-15	19.8	24.5	15.7	0	10.8		2019-07-15	23	28.5	19.2	0	6.1		2019-07-15	20.6	25	18.4	3	0.3
2019-07-16	19.7	25.1	14.4	0	13.8		2019-07-16	21.9	26.7	18.1	0	6.2		2019-07-16	20.6	23.6	18.2	1.5	0.6
2019-07-17	21.5	27.3	17.4	0	7.3		2019-07-17	23	27.9	19.6	0	4.5		2019-07-17	22.9	29.8	18.9	0	4.8
2019-07-18	22.4	28.2	17.9	0	6.2		2019-07-18	21.9	24.9	20	8.5	0.1		2019-07-18	23.7	28.3	21.4	1	2.1
2019-07-19	21.8	25	19.9	3.5	2.7		2019-07-19	23.5	27.2	21.1	3.5	0.9		2019-07-19	24.4	28.7	22	1.5	5
2019-07-20	22.7	27.2	18.9	0	11.6		2019-07-20	25	32.2	18.9	0	12.4		2019-07-20	24	26.1	21.7	2	0.5
2019-07-21	21.4	26.2	17.6	0	13		2019-07-21	21.8	25.1	19.5	0	1.7		2019-07-21	20.6	23	18.8	3.5	0
2019-07-22	21.7	25.2	17.8	0	2.3		2019-07-22	20.4	22.2	18.5	0	0		2019-07-22	20.3	22.9	18.3	1.5	0
2019-07-23	22.6	27.1	19.6	1	6.2		2019-07-23	21.7	24.5	19.7	3	0.2		2019-07-23	22.4	27.2	19.9	34.5	1.2
2019-07-24	24.5	30.2	19.5	1.5	7.4		2019-07-24	23.8	28.7	20.2	0.5	2.7		2019-07-24	24.2	31	20.7	20	4.7
2019-07-25	25.5	31.6	21	0	4.4		2019-07-25	26.3	31.1	23.2	0	8.1		2019-07-25	25.7	31.2	21.6	0	6.4
2019-07-26	27	31.3	22.3	0	0.8		2019-07-26	26	31	22.8	0.5	2.9		2019-07-26	27.3	32.1	23.3	0	9.1
2019-07-27	27.5	31.6	23.7	0	1.7		2019-07-27	26.7	32.1	23.3	0.5	4.1		2019-07-27	27	31.9	24.3	2.5	2.8
2019-07-28	25.9	30.8	22.1	0	5.4		2019-07-28	28.4	33.4	24.3	1	8		2019-07-28	26.5	30.8	23.5	39.5	6.1
2019-07-29	27	29.6	23.8	2	3.6		2019-07-29	28.1	34.3	25.4	1	3.4		2019-07-29	26.1	32.3	22.2	0	6.6
2019-07-30	27	30.6	24.1	0.5	3.1		2019-07-30	27.6	31.2	24	0	0.1		2019-07-30	27.1	33.5	22	0	9.6
2019-07-31	28.2	30.9	25.5	0	6.5		2019-07-31	28.7	34.2	23.2	0	7.8		2019-07-31	28	32.6	23.3	0	8.9
2019-08-01	28.2	32.1	26.3	0	7.3		2019-08-01	28.6	33.3	24.4	0	5.3		2019-08-01	28.5	32.9	23.9	0	11.6
2019-08-02	28	32.2	23.8	0	13.1		2019-08-02	28.6	34.2	23	0	10.5		2019-08-02	28.9	33.9	22.9	0	11.3
2019-08-03	25.3	29.6	21.1	0	10.1		2019-08-03	28.7	34.5	23.1	0	12		2019-08-03	29.2	35	24.6	0	11.7
2019-08-04	25.9	31	21.6	0	11.7		2019-08-04	27.9	33	23.3	0	10.8		2019-08-04	28.5	35.1	24.1	0	6.7
2019-08-05	25.5	31.7	21.3	0	9.2		2019-08-05	27.6	33.9	24.7	0	6		2019-08-05	28.5	34	23.6	0	12
2019-08-06	25.9	31.1	22.4	0	9.3		2019-08-06	29.3	36.7	24.6	0	10		2019-08-06	28.8	36.2	23.7	0	10.3
2019-08-07	25.4	30.1	20.8	0	11.3		2019-08-07	29	36.8	24.3	0	10.7		2019-08-07	28.8	36.1	23.5	0	8.2
2019-08-08	27.5	33	22.6	0	6.6		2019-08-08	28.5	37	23.2	0	9.7		2019-08-08	28.1	34.7	24.2	0	9
2019-08-09	26.3	28.6	22.8	0	8.1		2019-08-09	27.7	32.2	23.8	0	0.8		2019-08-09	28.1	33.2	23.8	0	8.8
2019-08-10	21.9	26.6	19.8	0	5.3		2019-08-10	23.8	29	20.5	52	4.5		2019-08-10	27.6	34.2	24.2	0	9.3
2019-08-11	21.7	25.8	19.2	0	7.4		2019-08-11	24.1	29.7	20.3	0	7.5		2019-08-11	25.1	28.3	22.8	0	2.6
2019-08-12	23.6	29.8	18.5	0	7.6		2019-08-12	25.4	29.8	22	0	1.7		2019-08-12	27.3	33.5	22.5	0	6.3
2019-08-13	25.1	30.2	22.1	0	5.3		2019-08-13	26.8	31.8	23.9	0	5		2019-08-13	28.5	35.9	23.8	0	8.7
2019-08-14	23.8	28.1	20.6	0	12.6		2019-08-14	24.7	27.7	22.3	0	0.7		2019-08-14	25.8	29.7	23.7	2.5	1.8
2019-08-15	24.5	29.7	19.5	0	11.7		2019-08-15	27.8	33.1	24.1	0	3.4		2019-08-15	28.3	34	25.2	1.5	3.3
2019-08-16	28.6	35	23	3	4.1		2019-08-16	26.8	30.7	24.7	12	0		2019-08-16	26.3	27.3	25.4	8.5	0
2019-08-17	26.8	31.4	23.5	0	6		2019-08-17	28.2	32.9	24.8	1	4.9		2019-08-17	27.1	30.9	23.4	0	9.7
2019-08-18	25.5	30.4	20.7	0	12.4		2019-08-18	27.5	34.1	22.2	0	12.5		2019-08-18	27.1	33.9	22.8	0	7.7
2019-08-19	24.5	30.7	20	0	8.5		2019-08-19	25.3	29.4	23.3	0	0.7		2019-08-19	25.9	32.6	22	0.5	4.1
2019-08-20	22.1	24.2	20.6	8	0		2019-08-20	21.7	23.5	20.6	26.5	0		2019-08-20	22.6	24.7	20.9	15	0
2019-08-21	22.4	26.4	20.1	0	3.3		2019-08-21	24.2	29.4	21.1	0	6.5		2019-08-21	23.2	27.6	20.4	12.5	0.7
2019-08-22	22.4	26.7	19.7	0	4.2		2019-08-22	23.8	26.1	22.1	1.5	0.1		2019-08-22	23.3	26.1	21.2	12.5	0
2019-08-23	23.1	28.3	20	57	3.1		2019-08-23	24.6	27.3	22.3	8	0.3		2019-08-23	24.8	29	22.3	3	1
2019-08-24	22	27.5	18.2	0	9.2		2019-08-24	23.7	28.3	19.9	0	5.1		2019-08-24	24.3	28.5	20.2	0	7.8
2019-08-25	20.2	23.9	16.1	0	5.9		2019-08-25	22.3	27.1	18.6	0	4.4		2019-08-25	23.1	27.3	19.5	0	6.8
2019-08-26	19.3	23.8	15.8	0.5	4.1		2019-08-26	22.5	28.4	18.4	0	8.9		2019-08-26	22	28.5	16.5	0	9.3
2019-08-27	20.8	26.3	14.2	0	12		2019-08-27	22.8	27.3	19.3	1.5	4.6		2019-08-27	23	28.7	19	1	4.3
2019-08-28	21.8	28.7	18.8	42	2.8		2019-08-28	22.6	24.4	21	12	0.2		2019-08-28	22	24.1	19.7	12.5	0.2
2019-08-29	22.9	26.6	20.4	0	5		2019-08-29	25.1	28.6	22.3	0	1.8		2019-08-29	23.6	29.3	20.8	7.5	2.4
2019-08-30	22.5	27.6	19.9	12.5	2.8		2019-08-30	23.2	26.1	21.6	5	0.2		2019-08-30	22.4	24.6	19.8	5.5	0.4
2019-08-31	23.3	28	20	0.5	8		2019-08-31	24.2	30.2	19.9	0	7.5		2019-08-31	24.8	30.5	21.1	0	7.5
2019-09-01	22.2	26.3	17.8	0	11.2		2019-09-01	23.3	29.6	18.5	0	7		2019-09-01	23.8	27.2	20.5	0	1
2019-09-02	21.6	25.5	17.3	0	2.2		2019-09-02	20.7	22.9	19.4	1	0		2019-09-02	22.4	28.4	19.4	17	3.1
2019-09-03	20.9	25.6	16.6	0	0.4		2019-09-03	22.2	25.8	19.3	0	1.1		2019-09-03	20.4	23.4	19	7	0
2019-09-04	20.3	26.7	15.1	0	11.6		2019-09-04	22.8	29.1	19.2	0	10.2		2019-09-04	21.6	26.4	18.6	0	2.3
2019-09-05	20.7	26.3	15.1	0	4.2		2019-09-05	21.8	24.8	17.7	0	0.6		2019-09-05	22.9	28.5	19.5	0	2.7
2019-09-06	24.4	30.1	18.8	0	6.5		2019-09-06	25.8	32.1	21.8	0	7		2019-09-06	25.9	32.9	20.4	0	9.5
2019-09-07	25.8	31.7	20.9	0	9.4		2019-09-07	25.6	30	22.9	0	2.3		2019-09-07	26.7	32.6	21.7	0	9.1
2019-09-08	26.4	33.6	20	0	9.7		2019-09-08	27.3	32	23.6	0	7.5		2019-09-08	27.2	32.9	22.7	4	7.7
2019-09-09	25.5	30.4	20.8	0	3.9		2019-09-09	27.7	32	25.2	0	1.2		2019-09-09	24.6	27.6	22.7	52	1.1
2019-09-10	24.6	29.6	20.2	0	8.4		2019-09-10	27.4	31.6	23.9	0	6.7		2019-09-10	26.1	31.4	20.5	0	11.7
2019-09-11	19.8	22.8	17.5	8.5	0.1		2019-09-11	20.8	24	18.7	33.5	0		2019-09-11	24.5	31.1	21.4	26	2.2
2019-09-12	18.8	23.3	14.8	2	7.5		2019-09-12	20.9	25.6	16	0	7.8		2019-09-12	20.8	25	15.3	0	8.6
2019-09-13	17.3	23.4	11.8	0	11.2		2019-09-13	18.5	25	13	0	11.3		2019-09-13	17.6	20.9	14.8	0	0.2
2019-09-14	19.9	27.2	10.3	0	8.3		2019-09-14	20.8	25.8	15.6	0	7.4		2019-09-14	18.7	23.7	12.8	0	0.9
2019-09-15	21.9	25	19.4	0	0.2		2019-09-15	23.3	28	19.8	0	5.5		2019-09-15	22.9	30.3	16.4	0	11.9
2019-09-16	22.2	27.9	17.1	0	9.8		2019-09-16	21.9	23.8	18.7	0.5	0.3		2019-09-16	21.6	23.3	20	3.5	0
2019-09-17	20.2	24.8	14.2	0	11.7		2019-09-17	22.4	28.8	15.8	0	9.7		2019-09-17	23.2	27.9	18	0	10.7
2019-09-18	18.2	23.8	13.3	0	1.5		2019-09-18	18.2	21.4	13.8	0	2.4		2019-09-18	19.2	22.1	16.5	0	0
2019-09-19	15.8	19.6	11.7	0.5	5.7		2019-09-19	18	21.3	14.9	0	5.6		2019-09-19	18.1	22.2	14.5	0	8.4
2019-09-20	15.1	20.2	11.1	0	6.4		2019-09-20	17.9	22.3	14.3	0	2.4		2019-09-20	17.6	21.3	13.5	0	2.9
2019-09-21	16	23.4	9.6	0	7		2019-09-21	16.5	22.4	10	0	2.6		2019-09-21	17.6	20.9	14.7	0	0
2019-09-22	17.5	22.6	13	0.5	0.3		2019-09-22	17.8	20.8	15.9	2.5	0		2019-09-22	19.8	26.3	16.6	0.5	4
2019-09-23	19.2	24.3	14.8	26.5	0.7		2019-09-23	18	22.5	15.4	22	0		2019-09-23	20.7	26.4	16.7	11	2.8
2019-09-24	18.6	22.7	15	1	7.6		2019-09-24	20.1	24.3	16.1	0.5	6.4		2019-09-24	21.4	26	17.9	0.5	5.5
2019-09-25	15.4	20.4	9.4	0	7.4		2019-09-25	17.6	23.2	12.7	0	9.2		2019-09-25	19.3	24.5	13.4	0	10.7
2019-09-26	15.4	23.3	7.9	0	10.8		2019-09-26	16.3	23.8	10.9	0	10.6		2019-09-26	16.8	24.4	9.5	0	10.8
2019-09-27	17.9	24.8	9.3	0	10.4		2019-09-27	17.3	26.2	9.6	0	11.3		2019-09-27	18.7	28.3	11.7	0	8.3
2019-09-28	18.4	24.9	10.7	0	5.6		2019-09-28	17.8	23.7	12.5	0	3.2		2019-09-28	20.2	26	15.1	0	1.3
2019-09-29	20.1	26.8	14.8	0	5.3		2019-09-29	19	23.6	15.9	6.5	2		2019-09-29	20.9	26	17.5	2	1.5
2019-09-30	19.5	26.9	13.1	0	10.1		2019-09-30	20.4	27.1	14.6	0	9.2		2019-09-30	21.2	27.9	14.8	0	10.8
2019-10-01	18.4	25.3	9.8	0	10.6		2019-10-01	19.8	27.4	13.7	0	9.1		2019-10-01	18.9	28.1	12.8	0	8.9
2019-10-02	18.5	25.9	12	0	10.5		2019-10-02	20.3	28.3	14.3	0	10.2		2019-10-02	18.6	29.5	11.6	0	7.8
2019-10-03	18.7	23.6	12.5	1.5	0.2		2019-10-03	19.4	22.8	15.8	4	0.3		2019-10-03	20	26.1	13.3	0	2
2019-10-04	20	24.5	16.4	16	2		2019-10-04	20.7	24.2	19.4	21.5	0.2		2019-10-04	21.1	23.4	19	15.5	0.2
2019-10-05	17.1	19.8	14	4.5	0.2		2019-10-05	19.4	21.4	17	0	1.1		2019-10-05	20.9	24.4	17.6	0.5	8.8
2019-10-06	14	18.5	8.1	0.5	8.1		2019-10-06	16.8	21.3	12.9	1.5	6.1		2019-10-06	16.7	19.6	14.1	2.5	0.4
2019-10-07	14.6	20.7	7.3	0	2.7		2019-10-07	14.9	17.9	11.5	0	0.1		2019-10-07	16.3	19.7	12.9	1	0.2
2019-10-08	16.5	21.6	11.4	6.5	0.7		2019-10-08	16.8	20.1	14.3	29.5	0		2019-10-08	18.1	21	16.1	6	0
2019-10-09	13.3	18.5	9	0.5	6.3		2019-10-09	15.3	19.6	11.2	0	4.7		2019-10-09	15	19.8	8.5	0	9.2
2019-10-10	14.7	21.7	7.3	0	9		2019-10-10	15	21.1	7.5	0	9.5		2019-10-10	14.6	24.4	5.7	0	9.7
2019-10-11	17.2	24.1	10.7	0	6.1		2019-10-11	18.3	22.3	13.6	1.5	0.6		2019-10-11	17.5	20.1	14.6	6.5	0
2019-10-12	15.2	16.8	13.9	55.5	0		2019-10-12	17	19	15.7	90.5	0		2019-10-12	17.7	19	15.2	185	0
2019-10-13	13.3	18.3	8	29.5	7.2		2019-10-13	15.9	21.3	10.3	36	5.4		2019-10-13	16.8	21.3	9.8	9.5	9.3
2019-10-14	12.9	18.9	7.2	0	8.5		2019-10-14	12	14.6	8.5	0	0		2019-10-14	13.4	17.5	9.1	15.5	0.5
2019-10-15	9.7	12.8	3.6	4	6.3		2019-10-15	12.5	16.8	6.8	0	4		2019-10-15	14.1	18.3	8.8	0	9.6
2019-10-16	10.3	16.4	3.5	0	3.9		2019-10-16	10.1	17.5	3.2	0	8.4		2019-10-16	11.5	17.8	6.5	0	10.3
2019-10-17	11	15.9	3.4	1.5	8.1		2019-10-17	10.6	17.5	4.8	0	3.9		2019-10-17	12.1	19.2	5	0	6.5
2019-10-18	9.5	16.3	1.8	0	8.1		2019-10-18	11.1	15.2	6.2	0	0.6		2019-10-18	12.6	14.8	11	1.5	0
2019-10-19	12.3	15.6	9.6	14	0		2019-10-19	13.5	15.5	11.7	42	0		2019-10-19	15.2	18.8	12.1	22	0.4
2019-10-20	13.7	18.6	8	0	9		2019-10-20	15.5	19.6	11	0	6.3		2019-10-20	17.1	20.7	12.5	0.5	9
2019-10-21	12.7	19.3	5.4	0	8.3		2019-10-21	13.4	19	7.8	0	6.4		2019-10-21	13.7	18	9.2	0	0.1
2019-10-22	12.6	18.3	8.5	0	0		2019-10-22	13	14.1	11.8	6	0		2019-10-22	13	14.3	11.4	36.5	0
2019-10-23	13.1	19.5	7.3	0	3.7		2019-10-23	15.9	21	12.3	0	5.7		2019-10-23	15.9	20.4	12.1	0	6.7
2019-10-24	14.8	20.1	8.8	0	7		2019-10-24	15.4	20.1	12.4	0	3.7		2019-10-24	14.4	16.2	12.9	0	0
2019-10-25	14.4	17.3	12.1	11.5	0		2019-10-25	14.1	16.7	12.5	15.5	0		2019-10-25	13.7	14.8	12.9	45	0
2019-10-26	14.7	18.1	12	9.5	0.2		2019-10-26	16.6	20.7	13.2	7.5	3.1		2019-10-26	16.2	19.4	12.9	2	2.3
2019-10-27	11.8	15.9	5.5	0	4.4		2019-10-27	13.9	17.6	8.6	0	1.4		2019-10-27	13.6	17.2	10.4	0	2.6
2019-10-28	9.3	15.6	3.8	0	8.1		2019-10-28	10.3	17.2	4.8	0	9.2		2019-10-28	13.3	18.3	8.8	0	9.7
2019-10-29	11.6	18.2	2.7	3.5	1.4		2019-10-29	10.9	14.9	5.6	0	0		2019-10-29	10.9	12.7	8	5	0
2019-10-30	11.8	15.8	6.3	0.5	8.6		2019-10-30	12.6	16.9	7.2	1.5	0.9		2019-10-30	12.9	17.6	6.9	0	2.9
2019-10-31	13.7	18.7	5.3	4	4.4		2019-10-31	11.9	18.6	4.9	0	6.4		2019-10-31	12.9	20	6.6	0	7.6
2019-11-01	12	14.5	8.1	0.5	4.4		2019-11-01	12.9	18.3	8.4	4	1.6		2019-11-01	12.9	20.1	7.1	0	4.9
2019-11-02	11	15.8	5.9	0	8.5		2019-11-02	10.1	16.3	5.7	0	4.3		2019-11-02	10.6	15.8	4.9	0	10.1
2019-11-03	9	12.8	2.9	6	3.4		2019-11-03	9.7	14	6	0	0.1		2019-11-03	11.4	18.5	4.2	0	5.3
2019-11-04	7	11.8	2.7	0	2.1		2019-11-04	8.3	13.4	2.6	0	8.5		2019-11-04	10.9	14.4	7.5	0	7.2
2019-11-05	8.4	13.2	3.3	3	7.3		2019-11-05	9.2	14	3.4	0	7.4		2019-11-05	10.4	15.2	4.8	0.5	7.9
2019-11-06	8	10.5	4.3	0.5	3.1		2019-11-06	10.9	15.2	6.7	2	5.8		2019-11-06	9.9	15.4	3.9	0	4.1
2019-11-07	7.2	15.1	0.6	8	2.3		2019-11-07	9.4	15.4	3.6	1.5	1.1		2019-11-07	11.2	19	2.7	0	3.6
2019-11-08	6.2	9.3	3.9	0.5	3.1		2019-11-08	8.1	9.8	5.8	0.5	0.7		2019-11-08	9.2	12	5.6	0	6.4
2019-11-09	6.3	9.1	2.9	1.5	5.5		2019-11-09	7.2	10.3	4.9	0.5	0.4		2019-11-09	9.2	15.3	0.9	0	9.8
2019-11-10	4.7	9.5	0	0	4.3		2019-11-10	6.8	12	2.8	0	6.5		2019-11-10	9.3	13.3	4.8	0	7.7
2019-11-11	7.1	16	-0.4	0	4.9		2019-11-11	6.4	9.4	2.2	3	0		2019-11-11	8.8	12.3	6.2	0	0
2019-11-12	8.5	12.8	3.7	9.5	3.8		2019-11-12	11.4	15.6	7.1	6.5	5.8		2019-11-12	12.9	16.3	8.5	0	9.1
2019-11-13	9.5	15	1.1	0	7.8		2019-11-13	10.2	15.5	3.1	0	8		2019-11-13	12.1	17.1	5.1	0	7.1
2019-11-14	6.2	13.8	0.3	7	1		2019-11-14	8.8	12.8	4.4	4.5	1		2019-11-14	10.2	14.1	6.3	0	2
2019-11-15	3.5	6.8	0.1	5	3.1		2019-11-15	6.9	11	3.3	7	2.4		2019-11-15	8.2	13.4	3.2	0	8.4
2019-11-16	4.6	6.3	2.8	0	1.3		2019-11-16	6.7	9.1	4.6	1.5	0.4		2019-11-16	9.2	12.2	4.9	0	1.9
2019-11-17	3	5.2	-0.5	0	2.2		2019-11-17	5.7	8.9	0.9	2	7		2019-11-17	9.1	12.9	4.6	0	8.3
2019-11-18	5.3	11.2	-3.2	9	0		2019-11-18	5.8	11.6	-0.5	3	0		2019-11-18	10.1	15.8	2.3	0	2.5
2019-11-19	3.6	7.1	0.5	2	0.6		2019-11-19	6.6	10.2	1.4	8	1		2019-11-19	10	15.3	6.2	1.5	4
2019-11-20	-0.3	1.5	-2.3	2	0.4		2019-11-20	2.1	3.9	0.2	5.5	4.8		2019-11-20	5.1	7.3	3.3	2.5	3.4
2019-11-21	2.6	5.5	-0.2	0	2.5		2019-11-21	4.7	8	1.7	0	4.4		2019-11-21	5.8	10.9	-0.1	0	7
2019-11-22	4.3	10.1	0.2	0	2.8		2019-11-22	4.3	9.8	0.7	0	4.3		2019-11-22	4.7	10.5	-2	11.5	4.5
2019-11-23	5.2	13.9	-1.6	0	9.1		2019-11-23	5.5	9	0.7	0	0		2019-11-23	7.5	9	5.1	5	0
2019-11-24	10.6	21.4	2.7	0	4.5		2019-11-24	10.9	15	7.6	4	0		2019-11-24	12	15	8.9	6.5	0
2019-11-25	5.3	15.2	0.7	0.5	0.7		2019-11-25	8.1	14	2.6	0.5	0.2		2019-11-25	12	19.5	5.9	0.5	4.4
2019-11-26	1.2	5.2	-2.9	0	1		2019-11-26	2.6	7	-1.5	0	7.7		2019-11-26	5.7	9.8	1.9	0	7.8
2019-11-27	3.4	10.7	-4.7	3	7.1		2019-11-27	2.8	8.3	-2.1	0	4.4		2019-11-27	5.6	9.9	0.1	0	0
2019-11-28	-1	2.5	-2.9	0	1		2019-11-28	2	5.1	-2.2	0	0.7		2019-11-28	4.8	9.2	-1.1	0	0.6
2019-11-29	-0.3	3.6	-2.1	6	2.4		2019-11-29	0.4	5	-3.7	1	6.4		2019-11-29	1.8	6.4	-3.8	0	6.9
2019-11-30	0	2.3	-2.3	0.5	0		2019-11-30	1.9	5.6	-0.9	0	1.7		2019-11-30	3	6.6	-0.7	0	2
2019-12-01	5.2	9.2	0.9	4	0.2		2019-12-01	2.9	7.5	-1.7	0	3.5		2019-12-01	3.2	12.2	-4.1	0	7.6
2019-12-02	7.9	12.3	4.5	2.5	0.2		2019-12-02	6.3	10.5	3.1	2	0		2019-12-02	7.8	13.1	-0.3	2	0
2019-12-03	0.8	6.8	-1.9	1.5	0		2019-12-03	3.5	10.4	-0.3	0.5	7		2019-12-03	6.4	9	2.6	0	3.1
2019-12-04	-1.8	-0.3	-2.7	1	0		2019-12-04	0.7	2.6	-0.2	6	3.5		2019-12-04	4.6	8.6	0.4	1	3.4
2019-12-05	-2.8	-0.9	-4.8	4	1.7		2019-12-05	-1.2	0.1	-1.9	12.5	0		2019-12-05	3.7	6.4	1.9	0	0.9
2019-12-06	-2.5	0	-7.3	2.5	1.3		2019-12-06	0.3	3.1	-1.8	5.5	3		2019-12-06	2.6	5.1	0.8	0	3.2
2019-12-07	1.8	5.1	-2.3	3.5	4.7		2019-12-07	1.1	3.4	-0.5	1.5	0.5		2019-12-07	2.5	6.3	-0.1	0	0.1
2019-12-08	-0.1	1.6	-1.7	0	2.3		2019-12-08	1.9	3.2	-1.1	0	0		2019-12-08	3.7	6.1	-0.9	0	1.6
2019-12-09	0.9	5.4	-2.8	0	8.6		2019-12-09	-0.3	4.1	-4.3	0	7.1		2019-12-09	1.9	8.2	-4	0	7.4
2019-12-10	6.7	10.9	-2.2	0	5.7		2019-12-10	0.9	6.6	-4.3	0	3.6		2019-12-10	5.5	12.5	-1.9	0	0
2019-12-11	9.6	12.8	3.4	2	1.1		2019-12-11	3.4	9.5	-1.2	0	5.9		2019-12-11	8	14.7	0	0	6.2
2019-12-12	3.4	10.8	-1.4	4.5	0.9		2019-12-12	3.3	8.6	0.3	3	0.4		2019-12-12	5.8	11.2	2.5	0.5	3.3
2019-12-13	2.1	3.4	-0.3	0	2.9		2019-12-13	2.8	5.5	-0.4	0	3.1		2019-12-13	3.2	7.1	-1.7	0	8.9
2019-12-14	2.6	4.3	0.2	30	0		2019-12-14	3.4	8.8	-1.4	4.5	4.8		2019-12-14	3.9	12.8	-3.7	1	6.6
2019-12-15	0	1	-1.2	0	0		2019-12-15	2	4.5	-1.3	0	5.2		2019-12-15	3.3	5.6	-3.3	0	0.3
2019-12-16	3.3	7.4	-1.4	0	2.4		2019-12-16	1.4	8.5	-2.9	0	6.1		2019-12-16	1.4	10.7	-5.7	0	9.1
2019-12-17	6.8	13.5	-1	1	2.9		2019-12-17	1.1	3.7	-2.4	0	0		2019-12-17	5.8	9.9	-3.8	1	0
2019-12-18	4	9.9	0.5	1.5	0.7		2019-12-18	5.4	9.6	2.3	0.5	2.4		2019-12-18	7.7	11.5	5	0	0.6
2019-12-19	0.7	3.5	-0.7	0	3.2		2019-12-19	3.3	6.8	-0.5	0.5	5.5		2019-12-19	6	8.3	3.6	0	2.8
2019-12-20	-1	1.6	-4.8	5	1.3		2019-12-20	3	7	0.3	3	3.3		2019-12-20	5.6	9.5	1.2	0	5.9
2019-12-21	-0.2	4	-7.1	1	2		2019-12-21	1.9	4.7	-2.9	5	3.5		2019-12-21	3.4	7.2	-0.1	0	4.1
2019-12-22	0.9	3.7	-2.8	0	3.8		2019-12-22	2.8	5.9	-0.3	0.5	3.3		2019-12-22	4.8	7.9	0.3	3	0.5
2019-12-23	0.9	4.7	-1.3	2.5	3.9		2019-12-23	3.2	8.4	0.9	1.5	3.5		2019-12-23	3.1	8.5	0.1	4.5	3.9
2019-12-24	-2.9	-1.2	-4.1	1	0.7		2019-12-24	0.6	2.4	-1	0	5.5		2019-12-24	3.1	5.7	1.4	0	6.3
2019-12-25	-0.6	3.7	-5.7	2	5.6		2019-12-25	1.5	4.6	-2.2	0	1.2		2019-12-25	3.2	9.1	-3.3	0	9.2
2019-12-26	-0.6	2.1	-4.2	0	1.6		2019-12-26	2.3	4.3	0.5	2	1.3		2019-12-26	6.3	9.2	1.9	1	0.2
2019-12-27	-0.8	0.7	-3.1	18	0		2019-12-27	0.9	2.7	-1	16	0		2019-12-27	3.6	9	1	4	2.9
2019-12-28	-2.1	0.4	-4	5.5	0.5		2019-12-28	0.9	3.2	-2.4	0	4.6		2019-12-28	2.2	4.7	-0.4	0	1.4
2019-12-29	-2.4	2.4	-10.9	0	6.5		2019-12-29	1.7	6.1	-2.5	0	7.1		2019-12-29	3.1	8.1	-2.1	0	9.2
2019-12-30	0.2	7.7	-10.4	0	7.3		2019-12-30	-1.1	1.6	-4.4	1	0.7		2019-12-30	0.9	5	-3.9	3	0
2019-12-31	-0.1	7.8	-6.6	5.5	0		2019-12-31	0.7	5.9	-2.4	3	1.5		2019-12-31	2.9	11.7	0	0	4
2020-01-01	-2.9	-1.2	-5.1	1	0.2		2020-01-01	-0.6	1.9	-1.9	3	0.1		2020-01-01	2.6	7.4	0.2	0	5.1
2020-01-02	-1.5	0.5	-3.4	0	1.2		2020-01-02	0.7	3.2	-1.3	1	5.5		2020-01-02	2.9	5.6	0.8	0	1.8
2020-01-03	-0.6	2.4	-4.3	0	2		2020-01-03	0.5	2.1	-1.2	3.5	0		2020-01-03	3.2	7.2	0	0	4.5
2020-01-04	-2.1	-0.2	-3.7	2.5	1		2020-01-04	0.5	3.5	-2.6	0	2.2		2020-01-04	2.7	5.5	0.4	0	2.3
2020-01-05	-1.9	-0.6	-3.8	0.5	0.7		2020-01-05	-0.8	2.7	-5.7	0	5.6		2020-01-05	1.1	2.3	-0.9	0.5	1.2
2020-01-06	-0.5	2.1	-7.2	0	0.2		2020-01-06	2.2	5.1	-1.9	0	4.1		2020-01-06	3.9	7.1	1.7	0	6.8
2020-01-07	-4.2	0.8	-10.3	0	4.8		2020-01-07	-1.2	2.4	-5.6	0.5	4.1		2020-01-07	1.8	6.8	-3.7	6.5	4.4
2020-01-08	0.3	3.2	-3.8	10.5	0		2020-01-08	0.8	2.5	-0.8	27	0		2020-01-08	2.6	9.4	0	16	0.5
2020-01-09	1.6	3.4	-0.3	0.5	0.2		2020-01-09	2.9	6.4	1.3	7.5	0.6		2020-01-09	5.8	8.4	2	1	5.3
2020-01-10	0	3.3	-2.9	0	2.5		2020-01-10	2.9	6	0.7	0	3.9		2020-01-10	3.6	7.5	-0.9	0	6.5
2020-01-11	1	4.1	-2.7	6.5	2.2		2020-01-11	2.1	5.7	-1.2	1.5	2.7		2020-01-11	2.7	8.5	-2.7	0	7.2
2020-01-12	0.2	3.2	-3.9	0	1.9		2020-01-12	-0.2	2.5	-2.4	0.5	0		2020-01-12	3.9	9.3	-1.3	0	4.9
2020-01-13	-0.7	1.7	-5.3	0	1.9		2020-01-13	0.9	5.6	-1.8	0.5	1.2		2020-01-13	3	7.4	-1.5	1.5	4.1
2020-01-14	-2	0.8	-6	0	3		2020-01-14	0.4	4.1	-2.3	0	3.1		2020-01-14	3.5	7.5	-0.4	0	0.8
2020-01-15	-2	1.7	-8.6	1.5	5.6		2020-01-15	0.8	3.5	-1.4	0.5	0.5		2020-01-15	2	4.7	0.2	9	0
2020-01-16	-1.4	1	-4.6	1.5	4.3		2020-01-16	1.1	3.1	-1.1	0	0.4		2020-01-16	2.7	6	-1.3	0	5.5
2020-01-17	-0.5	2.5	-5.1	0	5.4		2020-01-17	1.6	5.5	-2.1	0.5	2.6		2020-01-17	2.1	7	-2.4	0	7.4
2020-01-18	-1.4	1.4	-6.6	0	4		2020-01-18	-1.1	3	-4.1	0	3.1		2020-01-18	0.7	2.3	-1.1	0	0
2020-01-19	-1.9	3.9	-8.3	0	5.9		2020-01-19	0.1	5.3	-4.6	0	5.9		2020-01-19	2.1	6.4	-1.8	0	4.9
2020-01-20	0.7	2.9	-1.6	4	1.2		2020-01-20	2	7.5	-0.2	6	3.3		2020-01-20	3.4	6.1	0.3	0.5	0.5
2020-01-21	-1.5	-0.6	-2.7	12	0		2020-01-21	0.5	3.1	-1.8	4	5.9		2020-01-21	2	4.1	-0.1	0.5	6.1
2020-01-22	1.3	4.5	-5.3	0	4.8		2020-01-22	-0.1	4.6	-3.2	0	2.1		2020-01-22	1.7	7.3	-3.2	0	6.2
2020-01-23	1.9	5.1	-4.2	0	4.6		2020-01-23	0.4	3.3	-3.9	0	0		2020-01-23	4.1	8.4	-0.7	1	0.3
2020-01-24	-1	2.3	-4.5	2	0.9		2020-01-24	1	7	-2.5	0	3.9		2020-01-24	6.2	9.9	2.1	0	3
2020-01-25	-2.1	-0.7	-3.4	0	1.6		2020-01-25	0.2	2.9	-2.5	0	4.4		2020-01-25	2.2	4.8	0.3	0	5.9
2020-01-26	-1.6	1.4	-4.5	0	3.9		2020-01-26	-0.2	4	-3.9	0	4.1		2020-01-26	2.4	7.9	-2	0	6.4
2020-01-27	-0.1	3.1	-4.6	0	6.3		2020-01-27	1	6.5	-4.8	0	7.3		2020-01-27	2.3	5.1	-0.9	0	0.6
2020-01-28	0.7	5.6	-6.3	0	2.6		2020-01-28	2.3	6.4	-0.6	4	0		2020-01-28	2.3	4.5	-0.3	5	0
2020-01-29	2.7	4.2	1.4	8.5	0		2020-01-29	3.6	5.2	1.7	11	0		2020-01-29	6.2	8.8	4.3	28.5	0.3
2020-01-30	2.3	4.4	-0.1	10.5	0		2020-01-30	5	6.6	3.8	1	0.4		2020-01-30	7.7	11.9	5.2	0	5.8
2020-01-31	2	3.6	1	3.5	0.5		2020-01-31	3.6	6.4	2.1	2	3.8		2020-01-31	2.9	5.6	1	0	3.4
2020-02-01	1.5	2.7	0.3	3	0		2020-02-01	3.6	6.2	1.1	0	0.8		2020-02-01	3.2	6.2	1.2	0	5.6
2020-02-02	0.7	3.4	-2	2.5	2.2		2020-02-02	2.7	7	-1.4	0	2.3		2020-02-02	3.4	7.1	-0.8	0	5.6
2020-02-03	-0.3	4.9	-4.7	3	0.6		2020-02-03	1.8	8.6	-3.3	2	3.5		2020-02-03	3.6	12.2	-2.2	1.5	6
2020-02-04	-2.3	-0.7	-6.5	0	3.6		2020-02-04	0.2	2.8	-2	0.5	8.1		2020-02-04	2.6	5.4	-0.5	0.5	7.1
2020-02-05	-4	-2.7	-7	3	0.7		2020-02-05	-1.6	0.3	-3.7	8.5	0.8		2020-02-05	0.5	8.1	-3.2	0.5	4.4
2020-02-06	-6	-4.7	-8.1	5	0		2020-02-06	-4.5	-2	-6.8	6	6.3		2020-02-06	-3.2	-1.1	-4.5	0	6.6
2020-02-07	-2.3	1.2	-10.2	2.5	1.3		2020-02-07	-2.5	1.5	-6.8	1	0		2020-02-07	-1	4	-6.3	0	10.1
2020-02-08	-3.7	0.4	-6.6	16	0		2020-02-08	-1.1	2.7	-4.6	0	2.2		2020-02-08	-0.2	4.7	-5.3	0	7.9
2020-02-09	-6.1	-4.1	-7.3	12.5	0.2		2020-02-09	-4.2	-0.7	-9	0	5.5		2020-02-09	-1.7	0.7	-3.6	0	4.4
2020-02-10	-5.1	-3.2	-8.2	3	0.7		2020-02-10	-1.9	0.9	-6.1	0	4		2020-02-10	1	5.2	-2.7	0	3.2
2020-02-11	-2.4	0.3	-5.8	0	2.1		2020-02-11	-1.1	3.1	-5.6	0	5.5		2020-02-11	1.1	4.1	-1.8	0	3.2
2020-02-12	3.5	6.3	-1.4	0	8		2020-02-12	1.4	8.4	-4.4	0	8.6		2020-02-12	3.2	13	-5.1	0	9.1
2020-02-13	3.4	6.3	0.9	3	0		2020-02-13	3.1	6.5	-0.5	1.5	0.6		2020-02-13	7.8	16	0.6	0	5.1
2020-02-14	4.4	8.4	-0.1	0	5.1		2020-02-14	8.8	11.8	5.4	0.5	1.5		2020-02-14	10.5	13.9	6.5	0	1.4
2020-02-15	1.7	4.1	-2	0	5.2		2020-02-15	6.3	8.6	1.6	1	6.3		2020-02-15	8.6	13.3	1.5	0	4.7
2020-02-16	0.1	2.5	-3.9	10	0		2020-02-16	2	2.6	0.9	15	0		2020-02-16	4.7	5.6	1.3	4.5	0
2020-02-17	3	7.4	0.3	8	4.1		2020-02-17	4.2	7.6	2.2	3.5	3.1		2020-02-17	5.4	8.2	1.4	0.5	0
2020-02-18	1.2	3.5	-0.7	5.5	1.2		2020-02-18	1.7	3.8	0.5	6	1.5		2020-02-18	1.6	3.2	0.1	2	1.5
2020-02-19	0.5	2.5	-1.7	1	1.4		2020-02-19	2.8	5.6	0.6	0	0.9		2020-02-19	3.2	6.6	-1.6	0	4.5
2020-02-20	0.3	2.7	-5.3	0	7.7		2020-02-20	2.9	6.4	-1.1	0.5	9.4		2020-02-20	2.9	8.6	-2.9	0	2.7
2020-02-21	1.6	3.8	-2.5	0	6.2		2020-02-21	2.2	6.8	-1.9	0	0.3		2020-02-21	5	10.1	-1.2	0	10.4
2020-02-22	2.8	8	-3.4	4.5	0.8		2020-02-22	3.9	7.8	-0.5	2	0		2020-02-22	6.7	14	1.4	0	2.8
2020-02-23	1.5	4.5	-0.5	0	0.3		2020-02-23	2.4	5.7	0.5	9	1		2020-02-23	2.9	5.4	0.4	5	1.4
2020-02-24	2.3	5.4	-1.4	2	3.3		2020-02-24	4.9	8.1	1.6	1	2.8		2020-02-24	6.2	10.5	2.5	0	3.5
2020-02-25	1.7	4.1	-1.8	0	1.7		2020-02-25	6.1	9.6	3.6	0	6.2		2020-02-25	6.9	9.8	3.9	9	0.2
2020-02-26	-0.2	3.2	-4.2	0	1.2		2020-02-26	2.4	5.9	-1	2	2.2		2020-02-26	3.2	5	1.7	0.5	0
2020-02-27	-0.7	2.8	-3.7	0	6.6		2020-02-27	1.6	5.3	-1.6	0	6		2020-02-27	1	3.7	-0.5	2	2.7
2020-02-28	-0.9	1.2	-3.1	4.5	1.4		2020-02-28	1.2	5.4	-3.1	0	4.9		2020-02-28	1.7	5.2	-0.9	0	4.2
2020-02-29	2.4	6.1	-2.2	0	6.6		2020-02-29	4.2	8.3	0.2	0	3.4		2020-02-29	3.2	10.4	-1.7	0	3
2020-03-01	3.7	6.7	1.7	0	3.8		2020-03-01	5	7.6	1.6	1	1.4		2020-03-01	4.8	9.8	-0.3	0	8.1
2020-03-02	3.5	8.2	-0.1	3	4		2020-03-02	2	6	-2	3	0.1		2020-03-02	2.9	4.5	0.7	2.5	0
2020-03-03	3	6	1.1	0.5	1.3		2020-03-03	5.3	10.3	0.8	2	5.9		2020-03-03	5.9	9.7	-0.1	0	4.2
2020-03-04	3.5	6.7	0.3	0	1.8		2020-03-04	1.8	4.7	-1.7	1.5	0		2020-03-04	3.5	5.6	0.2	4.5	0
2020-03-05	3.9	7.1	1.8	4	2.6		2020-03-05	3.5	6.8	0.9	8.5	1.1		2020-03-05	3.2	6.2	0.8	1	2.6
2020-03-06	2.4	4.8	0.6	1.5	2.7		2020-03-06	4	7.5	2.1	0	5		2020-03-06	3	6.6	-1	0	6.3
2020-03-07	2.1	6.9	-1.2	1	6.8		2020-03-07	3.8	8.5	-1.6	0	10.4		2020-03-07	4.8	11.9	-1.5	0	9.9
2020-03-08	4.4	11.4	-0.9	0	10.7		2020-03-08	6.7	11.1	0.7	0	2.3		2020-03-08	4.6	7	2.5	3	0
2020-03-09	7.1	16	-0.7	0	10.9		2020-03-09	11	15	6.8	0	0.6		2020-03-09	11	18.1	6.5	0	3
2020-03-10	6.1	7.6	4.1	14	0		2020-03-10	11.8	13.3	9.6	53	0		2020-03-10	12.1	15.4	10.1	13	0
2020-03-11	4.7	10.5	0.3	3	1.3		2020-03-11	7.2	13.8	1.9	5.5	0		2020-03-11	8.4	14.5	3.1	0	2.1
2020-03-12	5	8.2	0.5	0	10.2		2020-03-12	4.7	9	0.4	0	2.3		2020-03-12	5.3	9.2	2.6	0	6.9
2020-03-13	3.5	8.1	-0.9	6	0.7		2020-03-13	3.6	14.3	-2.3	0.5	4.9		2020-03-13	7.4	15.3	-0.5	0	9
2020-03-14	0.9	4.6	-2.2	0	3.8		2020-03-14	2.8	6.3	-1.5	0	3.1		2020-03-14	2	4.5	0.3	4	0
2020-03-15	1.8	5.6	-1.1	0	5.3		2020-03-15	3.5	8.3	-1.3	0	7.6		2020-03-15	4.1	9	0	3	10.2
2020-03-16	0.6	2.9	-0.5	4.5	1.1		2020-03-16	2.4	7	-0.1	4.5	1.5		2020-03-16	2	7	-1.3	1	5.5
2020-03-17	3.4	8.2	-0.9	0	5.8		2020-03-17	3.1	6.2	-0.4	3	3.2		2020-03-17	4.6	10.3	-0.1	0	2.6
2020-03-18	5.9	10	2.8	2	7.4		2020-03-18	6.7	11.1	2.7	5.5	2.2		2020-03-18	6.2	11	1.7	1.5	5.5
2020-03-19	10.5	17	4.8	0	11.2		2020-03-19	8.7	18.1	-0.1	0	9.2		2020-03-19	10.1	19.5	-1.7	0	10.8
2020-03-20	5.7	12.4	3.9	3.5	0.3		2020-03-20	6.6	10.4	3.9	3.5	1.4		2020-03-20	6.6	13.5	2.8	4.5	5.5
2020-03-21	6.6	11.1	4	3.5	2.8		2020-03-21	8.7	13.9	5.1	3	4.7		2020-03-21	10.5	16.7	5.6	0	10.3
2020-03-22	5.8	8.5	3	0	0.2		2020-03-22	6.8	10	5	9.5	2		2020-03-22	8.5	15.4	1.7	1.5	5.3
2020-03-23	3.6	7.2	0.3	0	3.9		2020-03-23	4.6	9.3	-0.4	0	6		2020-03-23	5.3	9.4	0.3	0	9.9
2020-03-24	2.3	6.8	-1.1	1	8		2020-03-24	2.8	9	-1.1	0.5	6.3		2020-03-24	3	7.5	0.4	0	7
2020-03-25	4.5	10	-0.8	0	10.2		2020-03-25	6	9.9	0.7	0	7.3		2020-03-25	5.2	10	0.7	0	8.8
2020-03-26	6.5	9.9	1.4	0	1.2		2020-03-26	8.8	14.2	4.4	0	6.3		2020-03-26	8.4	17.3	-0.8	0	9.5
2020-03-27	10	13.8	0.2	0	3.2		2020-03-27	9.4	16.9	0.3	2.5	5.1		2020-03-27	10.6	19.9	-1	0	3.5
2020-03-28	5.6	12.7	2.7	0	9.6		2020-03-28	8.6	13	5	0	4.9		2020-03-28	9.6	14.7	2.8	5	0.1
2020-03-29	3.5	8	-1.5	0	6.3		2020-03-29	4.4	8	-0.5	0	2.5		2020-03-29	0.5	2.9	-1.7	20.5	0
2020-03-30	3.4	10.7	-3.1	0	12		2020-03-30	4.8	12.7	-2.8	0	10.6		2020-03-30	3	10.1	-2.6	0	8.2
2020-03-31	5.6	14.1	-2.9	0	11.2		2020-03-31	7.8	15.5	-1.4	0	10.9		2020-03-31	7	15.2	-0.3	0	3.2
2020-04-01	7.2	10.9	1.8	18.5	0		2020-04-01	10.9	13.8	8.6	17	0		2020-04-01	11	15	8.8	19	0
2020-04-02	6.7	8.8	2.9	16.5	0.2		2020-04-02	8.8	11.1	6.8	16	0.3		2020-04-02	8.1	11.4	5.9	1	4.7
2020-04-03	9.7	14.3	2.7	0	9.8		2020-04-03	10.3	16.1	4	0	11.8		2020-04-03	10.1	17.2	4.4	0	11.9
2020-04-04	10	18.3	3.2	1.5	10.3		2020-04-04	9.6	17.9	1.5	5	9.3		2020-04-04	11.8	20.4	5.3	0	6.2
2020-04-05	3.7	7.1	0.9	5	4.9		2020-04-05	5.5	8.1	2.1	1.5	0.7		2020-04-05	5.5	7.8	4.3	0	0.9
2020-04-06	3.4	6.3	0.2	7.5	0.8		2020-04-06	4.3	7.3	0.9	9.5	2.5		2020-04-06	5.8	8.4	2.5	1	6.8
2020-04-07	8.5	12.5	5.1	0	8.6		2020-04-07	8.3	12.7	4.5	0	3.8		2020-04-07	8.8	14.2	2.9	0	10
2020-04-08	6.2	12.2	0	8	4.5		2020-04-08	9.2	17.3	1.1	0	6.8		2020-04-08	9.4	19.3	-0.2	8	8.3
2020-04-09	4	7.9	0.3	1	1.5		2020-04-09	7.4	11.3	5.2	0	4.1		2020-04-09	8.5	12.4	5.8	0.5	9.4
2020-04-10	4.4	8.5	1.6	2	4.3		2020-04-10	4.9	7.6	3.5	2.5	4.6		2020-04-10	4.9	7.9	1.6	0	6.3
2020-04-11	6.2	10.9	0.5	1.5	5.8		2020-04-11	7.5	12.9	2.8	0	11.8		2020-04-11	8.1	13	3.8	0	11.4
2020-04-12	5.6	8.3	3.3	0.5	2.1		2020-04-12	7.9	14	0.3	1.5	9.2		2020-04-12	8.9	15.3	4.2	0.5	6.7
2020-04-13	4.8	9.6	-0.2	0	10.5		2020-04-13	6.8	10.3	4.4	0	0		2020-04-13	5.8	8.7	2.9	6.5	0
2020-04-14	5.8	10.9	1.4	0	10.2		2020-04-14	7.4	12.5	2.8	0	9.3		2020-04-14	6.4	10.2	3	0.5	8.9
2020-04-15	6.2	10	1.1	0	0.7		2020-04-15	10.1	15.4	6.2	0	6.9		2020-04-15	11.9	20	4.8	0	11.9
2020-04-16	4.6	10.1	-1	0	11		2020-04-16	7.7	13.2	2	0	11.8		2020-04-16	8.5	15.9	5.1	0	7.1
2020-04-17	6.5	14.4	-2.2	0	11.7		2020-04-17	7.5	15.1	0.4	0	10.9		2020-04-17	9.4	16	3.1	0	11.2
2020-04-18	9.5	14.7	1.7	0	0.7		2020-04-18	8	10.5	5.9	16.5	0		2020-04-18	9.9	11.7	8.3	47.5	0
2020-04-19	9.2	12.7	6.6	0	5.7		2020-04-19	10.4	16	7	2	5.7		2020-04-19	9	11.7	6.5	0	0.1
2020-04-20	10.6	13.1	5.9	0	0		2020-04-20	8.9	10.3	6.9	17	0		2020-04-20	7.9	11.7	6.1	13.5	0
2020-04-21	9.6	14.8	5.6	1	3.8		2020-04-21	10.4	13.7	4.7	0.5	2.3		2020-04-21	10.8	16.4	8.6	0	2.5
2020-04-22	5.3	9.9	2.8	3.5	4.6		2020-04-22	6	8.8	3.6	2	1.3		2020-04-22	7.8	10.8	4.5	0	4.1
2020-04-23	4.9	9	2.8	1.5	2.2		2020-04-23	6.1	11.1	4.4	3.5	1.2		2020-04-23	7.6	12.9	4	0	10.9
2020-04-24	5.7	10	0.8	0	4.4		2020-04-24	5.4	10.3	2.6	2.5	3		2020-04-24	7.4	12	3.9	0	3.3
2020-04-25	9.4	13.1	1.3	0	2.5		2020-04-25	7.9	15.7	1.7	1	5.5		2020-04-25	11.1	17.3	4.1	0	12.1
2020-04-26	8.7	12.7	5.9	5.5	1.2		2020-04-26	10.1	15	3.6	0	1.7		2020-04-26	10.9	18.9	2.9	0	7
2020-04-27	6.7	9.7	1	1	1.4		2020-04-27	8.7	13.4	3.5	0.5	5.4		2020-04-27	10.4	14.2	5.8	0	8.9
2020-04-28	8.2	13.6	2	0	8		2020-04-28	8.6	14.6	1.7	0	9.6		2020-04-28	9	16.6	1.7	0	9.1
2020-04-29	10.3	15.2	5	0	5.2		2020-04-29	10.9	17.2	4.1	0	7.1		2020-04-29	12.3	21.1	3.1	0	11.6
2020-04-30	12.4	19	5.4	0	3		2020-04-30	12.7	20	4.7	0	6.9		2020-04-30	15	23	5.3	0	12
2020-05-01	15.3	18.1	11.8	0	1		2020-05-01	14.4	19.9	10.2	0	1.4		2020-05-01	17	24.9	10.2	0	5.3
2020-05-02	18.1	21.9	14.2	0	6.5		2020-05-02	18	25.2	10.3	0	4		2020-05-02	20.9	29.9	10.4	0	12.2
2020-05-03	20.8	27.1	14	0	6.8		2020-05-03	21.7	30.7	13.2	0	8.7		2020-05-03	21.9	32.2	12.5	0	10.1
2020-05-04	17.8	24.6	11.8	0	1.9		2020-05-04	19.9	25.8	16	0	4.3		2020-05-04	19.3	23.2	16.5	0	6.2
2020-05-05	9.9	13.5	5.4	0	5.6		2020-05-05	14.8	19.5	10.2	0	11.5		2020-05-05	18	24.4	12.4	0	10.7
2020-05-06	9.6	16.7	4.2	0	4.7		2020-05-06	11	13.4	8.1	2.5	0.3		2020-05-06	13.6	16.1	10.9	1	0.2
2020-05-07	9.8	14	6.6	0	7.4		2020-05-07	11.8	17.3	6.9	0	4.5		2020-05-07	12.4	17.1	8.4	0	12.8
2020-05-08	13	20.3	3.9	0	12.5		2020-05-08	14.2	22.6	5.5	0	12.9		2020-05-08	15.4	23.6	5.7	0	13.1
2020-05-09	15.9	23	8.2	0	5.3		2020-05-09	15.5	20.8	9.6	0	0		2020-05-09	16	20.6	11	0	1.9
2020-05-10	16	18.5	13.6	1.5	0		2020-05-10	15.6	18.7	12.5	2	0		2020-05-10	17.5	23.3	13.5	5.5	3.7
2020-05-11	15.8	20.2	12.4	0	7.7		2020-05-11	18.4	24.1	14.7	0	10.8		2020-05-11	18.8	24.9	15.4	0	11.8
2020-05-12	16.7	22	11.6	0	4		2020-05-12	17.1	23.5	10.2	0	3.1		2020-05-12	18.5	24.2	12.2	0	3.1
2020-05-13	14.4	19.2	8.5	3.5	7.2		2020-05-13	14.8	21.9	10.6	0	7.5		2020-05-13	16.4	21.2	10.2	0	10.5
2020-05-14	14.4	19.7	8.4	0	8.8		2020-05-14	15.8	21	9.5	1	11.9		2020-05-14	17	22.8	9.7	0	13.5
2020-05-15	17.1	25.4	8.2	0	9.5		2020-05-15	18	26	10	0	9.2		2020-05-15	18	25.2	10.8	0	0
2020-05-16	13.2	16.8	11.5	2	0.1		2020-05-16	17	21.3	13.5	0	1.3		2020-05-16	16.8	20.8	14.4	4.5	0.2
2020-05-17	13.7	18.2	10.5	0.5	0.8		2020-05-17	17.5	21.4	15	0.5	1.2		2020-05-17	18.8	23.4	13.8	0	10.6
2020-05-18	13	18	9	0	6		2020-05-18	15.5	20.3	12.9	0.5	5.7		2020-05-18	16.9	21.2	14.2	0	0.1
2020-05-19	11	14.4	7.5	15	0		2020-05-19	11.2	13.6	7.8	30.5	0		2020-05-19	12.4	14.5	9.2	24.5	0
2020-05-20	7.7	9.2	6.5	27.5	0		2020-05-20	8.5	10.5	6.8	18	0		2020-05-20	8.4	10.2	7.4	3.5	0
2020-05-21	10.7	14.3	7.3	0.5	0.1		2020-05-21	9.8	12.4	7.7	1	0		2020-05-21	9.4	11.6	7.5	0.5	0
2020-05-22	11.6	14.6	9	3.5	1.8		2020-05-22	10.8	13.5	8.2	5.5	0		2020-05-22	12.6	17.9	8.9	0	1.1
2020-05-23	13	17.3	8.9	0	6.2		2020-05-23	14.4	17.2	10.9	8	0		2020-05-23	15.2	21.4	11.4	75.5	0.5
2020-05-24	16	21.9	9.6	1	8.6		2020-05-24	18.6	23.9	14.8	0	4.9		2020-05-24	19.5	25	15.6	0	7.1
2020-05-25	16.8	21.4	12.4	0	10.2		2020-05-25	19.5	24.8	16	4.5	6.7		2020-05-25	20.1	24	16.9	0	2.7
2020-05-26	15.6	20.7	11.3	0	8.8		2020-05-26	19	24.7	14.6	2	7.6		2020-05-26	19.8	25.4	16.4	5	4.4
2020-05-27	13.5	16.9	11.1	10	0.2		2020-05-27	17.6	23.1	15.2	8	3.5		2020-05-27	18.2	23.6	15	1	8.5
2020-05-28	14.9	19.4	10.5	0	10.2		2020-05-28	16.9	20.8	12.9	0	3.2		2020-05-28	18.2	23.5	13.9	0	12.7
2020-05-29	15.7	21.8	8.3	0	14.2		2020-05-29	17.9	24.7	10.2	0	13.3		2020-05-29	18.4	24.3	11.4	0	14
2020-05-30	17.2	23.6	8.9	0	14.4		2020-05-30	20.2	28.6	11.4	0	13.4		2020-05-30	20.5	28.4	11.1	0	13.9
2020-05-31	18.1	26.1	10.1	0	14.3		2020-05-31	20.2	28.4	12.6	0	13.4		2020-05-31	19.9	25.1	14.5	0	5.5
2020-06-01	19.4	27	11.5	8.5	10.5		2020-06-01	20	24.6	15.9	0	6.1		2020-06-01	18.8	21.2	16.2	0	1.9
2020-06-02	20.2	24	16.7	0	7.7		2020-06-02	21.8	26.7	18	3	8.6		2020-06-02	22	26.6	17.8	0	9.3
2020-06-03	18.5	23.1	13.5	0	9		2020-06-03	21.4	27.6	15	0	11		2020-06-03	21.9	28.2	15.8	0	10.5
2020-06-04	20.8	28.3	12	0	11.9		2020-06-04	20.9	27.4	16.1	0	6.7		2020-06-04	22.9	30.5	16.5	0	12.5
2020-06-05	19	22.2	15.9	0	11.1		2020-06-05	22.8	28.7	16.9	0	9.5		2020-06-05	23.6	30.2	18	7	7.8
2020-06-06	17.4	21.1	14.4	0	13.2		2020-06-06	21.4	26.1	16.9	0	12.9		2020-06-06	22.2	26.2	18.3	0	6.7
2020-06-07	16.3	21	13.8	0	8.7		2020-06-07	19	26.2	14.1	0	11.4		2020-06-07	19.9	25.6	15.2	0	11
2020-06-08	16.9	21.4	12.1	0	6.3		2020-06-08	20.7	27.1	15.1	0	10.6		2020-06-08	21.3	27.9	14.1	0	12.9
2020-06-09	21.5	27.8	15.6	0	11.1		2020-06-09	23.3	30.6	16.9	0	13.3		2020-06-09	24.1	32.5	15.7	0	13.2
2020-06-10	23.9	30.5	15.1	0	11.3		2020-06-10	25	33.6	15.3	0	12.7		2020-06-10	25.9	34.1	18	0	13.3
2020-06-11	20.3	23.1	18.1	26	0.4		2020-06-11	22.6	25.3	19.4	3.5	0.4		2020-06-11	23.9	30.2	21.1	6	2.6
2020-06-12	21.6	25.9	17.7	0	9		2020-06-12	23.6	27.5	19.9	0	4.5		2020-06-12	23.7	27.4	20.6	0	3.5
2020-06-13	21.8	27.4	16.9	0	9.9		2020-06-13	21.2	26	17.3	0	2.8		2020-06-13	19	21.5	17.4	13	0
2020-06-14	22.3	28.1	17.2	0.5	7.9		2020-06-14	21.4	28.1	15.6	21.5	6.1		2020-06-14	20.1	25.6	16.3	5	0.6
2020-06-15	21	27.1	16.7	0.5	12.6		2020-06-15	23.1	27.4	19.2	0.5	8.8		2020-06-15	24.4	28.8	20.3	0	11.5
2020-06-16	18.9	23.3	16	1.5	7.7		2020-06-16	20.6	24.7	17.6	1.5	5.4		2020-06-16	22.9	29.2	18.7	0	11
2020-06-17	17.7	20.9	15.3	0	7.6		2020-06-17	20.1	24.4	16.4	0	11.8		2020-06-17	21.2	27.7	16	0	13.9
2020-06-18	19.1	24.3	13.9	0	7.2		2020-06-18	20.7	26.8	13.9	0	11.1		2020-06-18	20.9	26.3	16.2	0	0.8
2020-06-19	18.8	22.6	16.2	0	3.2		2020-06-19	21.4	26.2	18.4	3	3.3		2020-06-19	19	20.1	16.7	8	0
2020-06-20	17.6	20.5	15.1	0	4.2		2020-06-20	20.3	24.4	16.3	0	12.3		2020-06-20	19.4	22.7	14.7	0	12.1
2020-06-21	17.9	23.1	15.2	0	9.9		2020-06-21	19.1	25.7	12.9	0	12.2		2020-06-21	19.1	23.4	13.8	0	1.6
2020-06-22	19.4	25.5	13.5	0	11.7		2020-06-22	19.9	23.8	17.2	0	0		2020-06-22	18.9	20.7	17.5	0.5	0
2020-06-23	19.4	23.1	16.2	0	11.2		2020-06-23	21.2	28.8	16.5	0	4.2		2020-06-23	20.1	25.4	15.8	4.5	0.2
2020-06-24	19.6	25.9	15	0	9.4		2020-06-24	19.5	22.9	17	0	0		2020-06-24	19.2	21.8	16.2	1.5	0
2020-06-25	18.6	22.7	16.1	0	0.1		2020-06-25	17.5	19	16.6	9	0		2020-06-25	17.7	20.7	15.9	4.5	0
2020-06-26	17.2	18.9	16.1	25.5	0		2020-06-26	17.6	18.5	16.9	57	0		2020-06-26	20.8	24.7	16.8	10.5	0.2
2020-06-27	20.1	23.4	16.7	11.5	0.3		2020-06-27	21.4	26.3	17.4	1	1		2020-06-27	24.1	28.3	20.9	0	8.9
2020-06-28	19.4	23.8	16.8	1.5	3.5		2020-06-28	21.7	27.4	18.8	0	3.7		2020-06-28	21.4	26.2	19.4	14.5	3.7
2020-06-29	18.4	21.5	16.9	3.5	1.1		2020-06-29	20.9	25.7	17.7	0	3.5		2020-06-29	21.2	24.3	18.6	0.5	1.7
2020-06-30	19.3	23.3	16.2	0.5	3.7		2020-06-30	19.9	22.1	16.5	8	0		2020-06-30	21.3	24.5	19.6	7.5	0
2020-07-01	20.7	27.2	17.7	0.5	2.1		2020-07-01	22.4	26.1	20.5	31.5	1.2		2020-07-01	24.1	27.7	21.7	8.5	0.1
2020-07-02	20.8	23.8	17.4	22	0		2020-07-02	22.4	26.3	19.6	39.5	0.7		2020-07-02	22.8	25.5	20.7	1.5	6.8
2020-07-03	20.4	25.2	17.4	0	11.6		2020-07-03	22.8	29	18.4	0	11.7		2020-07-03	21.8	27.3	18.3	0	5
2020-07-04	18.4	20.8	16.6	0.5	0		2020-07-04	18.1	19.2	17.1	11.5	0		2020-07-04	18.7	21.4	16.8	39	0
2020-07-05	19.2	23.1	16.6	0.5	0.9		2020-07-05	19.5	22.9	17	0.5	0.4		2020-07-05	21.4	25.4	18.4	0	0.2
2020-07-06	21.6	27.2	16.1	0	7.3		2020-07-06	21.4	24.9	19.3	6	0.2		2020-07-06	22.5	24.3	20.3	15	0
2020-07-07	22.5	27.8	18.6	11.5	1		2020-07-07	23.4	26.5	20.7	27	0.7		2020-07-07	24.5	27.1	22.4	3	0.1
2020-07-08	22.5	25.8	20.4	17	0.6		2020-07-08	22.8	25.3	21.4	13.5	0.6		2020-07-08	22.7	26.8	20.4	39	2.7
2020-07-09	21.8	26.2	16.8	0	10.2		2020-07-09	23.9	28.5	20.3	0	1.6		2020-07-09	23.7	28	20.8	0	0.6
2020-07-10	21.9	28.4	14.3	0	9.4		2020-07-10	23	27.8	19.7	2.5	3.1		2020-07-10	23.7	27.3	21.5	0	0.5
2020-07-11	19.7	22	18	22	0		2020-07-11	21.9	24.1	21	43.5	0		2020-07-11	23.9	26.5	21.8	15	0
2020-07-12	18.4	22.3	14.7	37.5	2.8		2020-07-12	19.1	21.2	17.5	91	0		2020-07-12	22.6	27.7	18.8	0	5.4
2020-07-13	19.3	25.1	13.7	0	11.7		2020-07-13	18.2	21.4	16	6.5	0.3		2020-07-13	21.1	26.3	17.1	0	3.8
2020-07-14	19.6	25.8	15.8	0	4.8		2020-07-14	18.4	19.7	17.6	4	0		2020-07-14	18.7	20.2	17.9	35	0
2020-07-15	19.1	22.3	16.1	0	1.1		2020-07-15	19.2	21.7	16.7	1.5	0		2020-07-15	18.2	20.7	15.3	18	0.3
2020-07-16	18.9	22.9	15.3	0	5.2		2020-07-16	17.9	20.2	16	7	0.1		2020-07-16	17.9	21.1	15	3	0
2020-07-17	20.2	24.8	16.4	0	10.2		2020-07-17	19.5	22.6	16.9	0	0.1		2020-07-17	18.7	20.9	17	0.5	0
2020-07-18	20.5	25	17.1	0	8.8		2020-07-18	20.4	23	17.9	0	0		2020-07-18	20.2	23.1	17.3	0.5	0
2020-07-19	21.6	25.7	18.4	5	5.2		2020-07-19	23.6	28.2	20.4	0.5	3.7		2020-07-19	24.4	30.4	20.2	0	9.5
2020-07-20	23.3	29.1	19.2	0	9.5		2020-07-20	24.6	31.1	21.2	0	10.5		2020-07-20	24.1	29	19	0	4.1
2020-07-21	23.5	30.6	18.4	0	3		2020-07-21	22.2	25.5	19.7	24	1.9		2020-07-21	23.8	28	21.2	17.5	0.4
2020-07-22	23	26.9	20.9	0.5	0.3		2020-07-22	24	28.8	19.6	1.5	4.1		2020-07-22	24.8	28.7	22.3	2.5	7
2020-07-23	22.7	26.6	19.9	1	6.3		2020-07-23	25.3	31.1	22	0	6.8		2020-07-23	23.3	27.1	20.2	0	1
2020-07-24	22.4	26.3	19.7	0	4.2		2020-07-24	23.7	28.4	19.4	0	4.6		2020-07-24	23.6	29.6	17.4	3	7.2
2020-07-25	22	25.5	18.7	0	3.3		2020-07-25	22.6	24.6	20.6	1	0		2020-07-25	23.9	27.7	21.7	5	0.8
2020-07-26	21.1	24.8	19.8	0	1.9		2020-07-26	23.1	27	20.7	4	0.9		2020-07-26	24.7	29.7	22.3	3	0.9
2020-07-27	20.5	24	18.5	0	0.8		2020-07-27	22.5	27.7	20.1	50.5	0.9		2020-07-27	24.4	28.5	22	6.5	3.1
2020-07-28	19.7	23.1	17.3	0.5	4.3		2020-07-28	20.2	21.4	18.8	78	0		2020-07-28	22.1	24.3	19.2	73	0
2020-07-29	21	26.1	16.8	0	9.9		2020-07-29	21.1	25	18.5	0	1.9		2020-07-29	20.2	23.2	18.6	30	0
2020-07-30	22.6	27.8	17.4	0	9.1		2020-07-30	21.3	24	19.1	0	0		2020-07-30	20.3	23.9	17.5	1.5	0.2
2020-07-31	23.4	28.1	20.5	1	3.9		2020-07-31	21.9	23.8	19.9	0	0.1		2020-07-31	21.6	25.6	18.7	18	4.1
2020-08-01	23.9	28.5	20.7	1	7.7		2020-08-01	24.4	30.1	20.5	0	6.6		2020-08-01	22.9	28.5	18.1	0.5	4.3
2020-08-02	23.5	28	20.1	0	6.5		2020-08-02	23.9	28.3	20.8	0	3.2		2020-08-02	23.6	30.7	18.9	0	7.1
2020-08-03	25.3	29.9	19.5	0	6.7		2020-08-03	23.6	29.2	19.2	0	5.3		2020-08-03	24.5	30.8	18.4	0	8.2
2020-08-04	27.3	29.9	25.2	0	3.6		2020-08-04	26.2	32.4	22.4	0	5.7		2020-08-04	26.8	33.3	21.4	0	8
2020-08-05	26.7	30	23.1	4	2.6		2020-08-05	26.8	33.7	22.2	0	4		2020-08-05	27.5	34	22.3	0	9.8
2020-08-06	25.6	28.9	22.9	1.5	0.5		2020-08-06	26.6	31.7	23.1	0	1.6		2020-08-06	27.1	32.7	21.8	0	9.3
2020-08-07	23.2	28.3	18.8	2	1.6		2020-08-07	24.4	25.8	23.1	0.5	0.1		2020-08-07	26.1	30.2	23.4	0	4.8
2020-08-08	22.1	27.4	18.2	0	3.1		2020-08-08	21.8	23.9	20	14.5	0		2020-08-08	22.7	25.1	21.6	6	0
2020-08-09	23.5	28	20.4	41.5	0.4		2020-08-09	22.2	24.7	19.9	68.5	0		2020-08-09	24.5	29.6	21.1	0.5	0.4
2020-08-10	26.3	30	22.3	0	0.8		2020-08-10	27.7	33.2	23.1	2	8		2020-08-10	27.6	34.2	21.1	0	10.4
2020-08-11	27.7	32.6	22	0	5.9		2020-08-11	28.8	35.1	23	0	8.5		2020-08-11	29.3	34.8	23	0	10.6
2020-08-12	26.8	30.1	24.3	0	7.7		2020-08-12	27.2	32.3	24.3	6.5	4.3		2020-08-12	27.1	31.3	24.4	4.5	4.5
2020-08-13	25	29.8	21.4	0	9.5		2020-08-13	27	31.6	23.4	0	12.5		2020-08-13	27.3	31.4	22.9	0	9.8
2020-08-14	23.7	26.5	20.5	2	0.5		2020-08-14	24.2	29.5	21	6.5	5.6		2020-08-14	26.2	30.9	20.8	0	6.3
2020-08-15	27	31.3	22.4	0	7.5		2020-08-15	26.9	31.8	22.4	0	3.5		2020-08-15	27.4	32.4	22.3	0	8.7
2020-08-16	25.7	30.1	21.4	0	4.9		2020-08-16	27.7	32.2	24.9	0	6.4		2020-08-16	26	29.9	23.4	8	5.1
2020-08-17	23.6	26.3	21.9	6	1.1		2020-08-17	24.2	27.2	23	11.5	0.1		2020-08-17	27	31.8	23.3	0	6.7
2020-08-18	23.4	26.7	20.6	0	9.5		2020-08-18	25.6	30.3	21.9	0	8.3		2020-08-18	26.5	30.6	21.8	0	12.2
2020-08-19	26	30.6	21.7	0	7.7		2020-08-19	26.3	33.2	20.5	0	10.9		2020-08-19	26.6	33.8	20.8	0	12.1
2020-08-20	26	30.7	21.8	0	12.3		2020-08-20	27.5	34.5	20.7	0	12.6		2020-08-20	27.6	33.7	21.3	0	11.6
2020-08-21	21.7	23.9	20.5	1.5	0		2020-08-21	27	33.2	21	0	11.3		2020-08-21	28.5	36.2	22.2	0	11.4
2020-08-22	22.3	26	20.1	1.5	5.5		2020-08-22	25.5	30.3	23	0	3.9		2020-08-22	25.9	32.3	21.7	24	5.4
2020-08-23	23.3	28.4	19.8	0	9.3		2020-08-23	25.6	30.1	22.7	0	5		2020-08-23	25.7	31.3	21.8	0	5.9
2020-08-24	24	29.8	19.5	0	9.8		2020-08-24	26.3	31.5	22.7	0	8.2		2020-08-24	25.3	30	22	0	5.8
2020-08-25	24.8	30.4	20.3	0	10.7		2020-08-25	25.6	30.9	21.3	0	7.6		2020-08-25	25.5	31.3	20.5	0	10.9
2020-08-26	25.6	31.9	20.1	0	12.6		2020-08-26	26.3	32.8	22.8	0	7.2		2020-08-26	27.1	34.1	22.8	0	9.8
2020-08-27	25.7	32.5	20.9	0	12.6		2020-08-27	27.2	32	22.7	0	4.6		2020-08-27	28.1	34.4	23.1	0	8.1
2020-08-28	27.3	33	22.1	0	10.5		2020-08-28	29	34.1	26	0	7.2		2020-08-28	29.2	34.5	24.3	0	11.4
2020-08-29	26.1	31	21.9	17.5	3.3		2020-08-29	29.1	36.2	25.6	1.5	6.8		2020-08-29	28.4	34.3	23.9	0	11.4
2020-08-30	19.9	22.1	18.2	15.5	0		2020-08-30	23.8	29.3	18.3	53	0.6		2020-08-30	26.4	31.7	23.6	23.5	4.9
2020-08-31	20.3	24.2	17.9	0	2.4		2020-08-31	20.2	23.5	18	30.5	0.2		2020-08-31	21.4	24.3	19.3	6.5	0
2020-09-01	21.5	28.1	15.7	0	9.4		2020-09-01	22.1	26.3	18.9	1	1		2020-09-01	21.9	24.5	19	0	0.2
2020-09-02	23.8	29.3	18.8	0	9.4		2020-09-02	24.7	29.7	21.5	0	3.1		2020-09-02	24.3	28.7	21.9	10.5	0.5
2020-09-03	27.2	35	20.8	0	12.5		2020-09-03	27	32.4	22.3	0	2.4		2020-09-03	27.2	32.5	23.3	1	5.5
2020-09-04	24.2	26.5	22.9	26	0.7		2020-09-04	27.9	31.8	25.6	0.5	5.3		2020-09-04	26	31.8	22.7	0.5	3.5
2020-09-05	24.8	29.5	22.2	0	6.7		2020-09-05	24.9	27.4	21.5	5	0.3		2020-09-05	24.8	29.6	22.4	17	1.4
2020-09-06	24.2	29.1	20	0	12.3		2020-09-06	24	28.8	20.3	0	3.3		2020-09-06	24.9	31.3	20.8	0	7.3
2020-09-07	25.9	31.5	20.4	0	12.2		2020-09-07	27.4	32.6	23.7	0	3.7		2020-09-07	26	30.1	22.8	1	0.8
2020-09-08	27.4	33.3	22.4	0	7.5		2020-09-08	28.8	35.8	25.2	0	7.4		2020-09-08	27.7	33.1	23.9	0	7.5
2020-09-09	26.1	30.7	22	1	8.3		2020-09-09	27.6	32.8	23.8	0	9.9		2020-09-09	24.8	31.5	21.4	9	5.3
2020-09-10	22.6	26.4	20.7	42	3.6		2020-09-10	24.4	28	21.5	9	2		2020-09-10	24.2	31	21.1	9.5	2.6
2020-09-11	22.9	28.4	18.9	0	5.4		2020-09-11	24.6	30	21.4	4.5	6.7		2020-09-11	24.4	31.2	21.4	5.5	4.7
2020-09-12	19.2	21.4	17.3	1.5	0.2		2020-09-12	21.4	24.8	18.7	1.5	0		2020-09-12	20.9	23.8	18.6	2	0
2020-09-13	18.7	22.7	16	11.5	0.1		2020-09-13	21	26.6	17.3	26	0.8		2020-09-13	20.3	25.4	18.1	4	4
2020-09-14	18.1	23.3	15.2	29.5	3.6		2020-09-14	18.4	20.9	16.5	28.5	0		2020-09-14	19.9	23.8	17.4	0.5	1.3
2020-09-15	21.1	25.5	16.7	2.5	2.1		2020-09-15	20.9	26.8	18.3	26.5	3.4		2020-09-15	21.2	26.7	17.5	2	5.1
2020-09-16	21.6	26.8	17.5	0	7.7		2020-09-16	21.4	27	18.3	0	4.5		2020-09-16	21.4	27.1	17.9	0	3.4
2020-09-17	21.5	28.5	16.7	24.5	2		2020-09-17	23	27	20	0	2.2		2020-09-17	23.5	28.9	18.6	0	6.3
2020-09-18	19.8	22.8	17.6	41	0.1		2020-09-18	22.2	25.3	19.5	0	0		2020-09-18	23.8	29.3	21	0	2.1
2020-09-19	19.6	25	15	0	8.6		2020-09-19	21.7	26.4	17.8	0	7.8		2020-09-19	20.6	22.7	17.7	0	0.7
2020-09-20	19	24.4	15.3	3	6		2020-09-20	19.9	25.1	16.7	0	3.2		2020-09-20	19.8	23	17.6	0	0.2
2020-09-21	18.3	23.4	14.3	0.5	6.4		2020-09-21	19.1	25.4	15.1	0	6.4		2020-09-21	19.1	24.1	15.6	0	2.7
2020-09-22	17.6	23.5	12.6	0	9.1		2020-09-22	18.5	24.7	12.5	0	6.4		2020-09-22	18.9	25.5	14.4	0	5.2
2020-09-23	17.2	24.7	11.4	0	6		2020-09-23	19.2	25.5	15.8	0	4.3		2020-09-23	19	22.3	16.8	3	0.3
2020-09-24	16.7	21.7	12.4	0	5.1		2020-09-24	18.6	22.8	15.8	0	4.1		2020-09-24	16.8	18.8	15.3	1	0
2020-09-25	15	18.2	11.8	12.5	0		2020-09-25	16.5	19	14.5	22.5	0		2020-09-25	17	18.3	15.3	12	0
2020-09-26	16.5	19.6	14	0	0.5		2020-09-26	17.8	20.8	15.9	0	0.5		2020-09-26	16.7	18.7	15.3	2.5	0
2020-09-27	16.7	21.9	13.5	3.5	3.8		2020-09-27	16.3	19.7	14.8	0	1.6		2020-09-27	17.2	22.8	13.3	0.5	2.8
2020-09-28	15.6	20.5	12.3	0	5.3		2020-09-28	17.2	22.7	12.7	0	6.6		2020-09-28	17.1	22.3	11.2	0	6.8
2020-09-29	15.5	22.2	8.6	0	10.9		2020-09-29	15.7	22.4	9.8	0	8.9		2020-09-29	14.7	21.4	9.5	0	2.8
2020-09-30	14.8	22	9.8	0	9.6		2020-09-30	17.2	22.7	12.9	0	6		2020-09-30	15.5	21.9	10.6	0	10.2
2020-10-01	14.1	19.6	9.9	0	1.1		2020-10-01	15.2	17.9	12.5	0	0		2020-10-01	15.6	20.8	12.1	0	1.8
2020-10-02	16.3	23.4	9.2	0	8.1		2020-10-02	17.9	24	14.1	0	7.2		2020-10-02	17.5	24.7	10.4	0	10.5
2020-10-03	18	21.2	14.2	0	0.8		2020-10-03	18.4	21.6	16.1	0	0.9		2020-10-03	17.5	22.9	12.7	0	1.2
2020-10-04	15.6	17.1	13.6	31.5	0		2020-10-04	18.6	21	16.5	0	0		2020-10-04	17.7	23.1	13.4	0	1.4
2020-10-05	15.1	18.5	12.2	20	5.5		2020-10-05	17.2	19.4	13.2	0.5	2.3		2020-10-05	17.4	20.8	13.9	0	1.3
2020-10-06	14	18.5	8.9	0	4.8		2020-10-06	15.3	19	11	1	2.7		2020-10-06	15.8	19.4	12.2	0	4.6
2020-10-07	13.1	18.5	7.4	0	7.6		2020-10-07	13.6	18.9	9.6	0	1.3		2020-10-07	14.9	20.7	9.3	4	5.2
2020-10-08	13.1	17.3	8.8	0	1		2020-10-08	12.3	14.4	10.6	1	0		2020-10-08	13.5	14.3	12.5	18.5	0
2020-10-09	11.7	17.8	6.5	0	3.9		2020-10-09	13.1	18.2	8.2	0	4.1		2020-10-09	13.5	15.1	12	1	0
2020-10-10	14.2	19.9	6.4	0	1.5		2020-10-10	14.6	18.4	10.9	0.5	0.1		2020-10-10	14.2	15.5	12.5	26	0
2020-10-11	16.9	22.4	11.9	0.5	5.4		2020-10-11	18.5	22.8	15	0	0.1		2020-10-11	17.4	19.7	15.1	0	0
2020-10-12	18.4	24.2	12	0.5	3.9		2020-10-12	18	20.7	15.9	36	0.1		2020-10-12	18.2	20.6	16.4	2	0
2020-10-13	15.2	19.3	8.8	0	7.3		2020-10-13	17.6	21.7	13.5	0.5	3.4		2020-10-13	18.3	21.8	15	0	4.8
2020-10-14	11.8	17.2	5.4	0	2.9		2020-10-14	14.5	19.6	9.4	0	6.7		2020-10-14	17.2	21.7	14.2	0	5.3
2020-10-15	9.6	14.3	5.1	0	4.7		2020-10-15	13	16.9	8.8	0	3.2		2020-10-15	13.6	18	8.5	0	2
2020-10-16	9.4	14.1	1.7	0	6		2020-10-16	11.4	16.6	6.4	0	7.9		2020-10-16	11.6	17.2	6.3	0	3.9
2020-10-17	11.3	16.9	5.1	0.5	2.4		2020-10-17	11.2	13.4	9.8	0	0		2020-10-17	10.6	11.5	9.7	5	0
2020-10-18	12	19.1	3.2	0.5	5.4		2020-10-18	12.8	18.2	9.3	0	4.3		2020-10-18	11.1	17.4	6.7	0.5	2.9
2020-10-19	12.4	18.5	5.6	0	7.9		2020-10-19	13.1	18.1	9.3	0	2		2020-10-19	10.2	15.4	6.1	0	0.3
2020-10-20	10.5	17.8	3	0	10.3		2020-10-20	12.1	19.6	6.7	0	8.9		2020-10-20	11.7	19.4	5.7	0	7.6
2020-10-21	12	19.3	3.5	0	8.4		2020-10-21	11.6	18.9	4.5	0	7.8		2020-10-21	10.2	18	3.2	0	6.8
2020-10-22	14.7	19.3	9.9	0	0		2020-10-22	15	18.8	11.2	0.5	0.3		2020-10-22	13.5	18.5	9.6	0.5	0
2020-10-23	14.5	18.9	10.2	0	0.1		2020-10-23	15	16.5	13	13	0		2020-10-23	14.5	16.4	13.1	19	0
2020-10-24	10	13.4	7.8	0.5	1.2		2020-10-24	11.4	14.5	8.7	4	2.2		2020-10-24	12	16.5	8.2	0	6.5
2020-10-25	9.7	12.4	7.1	2	0.4		2020-10-25	11.6	15.7	9.2	11	1.9		2020-10-25	11.9	16.6	9.6	0	3.7
2020-10-26	10.2	12.9	7.4	1	0.6		2020-10-26	11.8	15.6	9.2	2.5	4.8		2020-10-26	12.7	17.3	9.7	0.5	1.5
2020-10-27	9.5	13.9	5.7	0.5	2.7		2020-10-27	11.2	17.5	6.6	0	7.4		2020-10-27	11.8	18.1	5.1	0	9
2020-10-28	8	14.1	2.3	4	2.6		2020-10-28	9.7	15.8	4.6	0	8.1		2020-10-28	10.4	18.9	3.5	0	6.3
2020-10-29	9.7	12.5	7.2	6	2.2		2020-10-29	11	16	8.1	1.5	4.3		2020-10-29	11.8	15.7	6.8	0	7.9
2020-10-30	7.4	11.2	3.5	8.5	1.7		2020-10-30	8	12.2	4.7	4.5	3.7		2020-10-30	10.1	14.6	7.2	0	8.5
2020-10-31	7.4	14.6	0.4	0	7		2020-10-31	8.4	16	2.3	0	9.2		2020-10-31	10.3	16.7	3.4	0	10
2020-11-01	11	17.2	1.6	0	1.9		2020-11-01	9.3	15.2	3	0	3.7		2020-11-01	10.5	18.4	1	0	5.1
2020-11-02	12.6	13.9	8.6	16.5	0		2020-11-02	11.4	13.3	9.3	2	0		2020-11-02	13.4	16.9	9.7	2	0.5
2020-11-03	7.8	13.4	4.6	13	3.6		2020-11-03	11.2	15	6.7	2.5	6		2020-11-03	12.5	15.9	7.7	0.5	6
2020-11-04	5.6	8.1	3	3	0.6		2020-11-04	6.3	9.5	3.4	4	5.4		2020-11-04	8.1	11.9	5.2	0	6.6
2020-11-05	7.2	12.8	1	0	4.5		2020-11-05	9.7	14.8	5.5	1.5	3.6		2020-11-05	10	15.6	3.8	0	5.6
2020-11-06	10.5	16.1	0.6	0.5	2.6		2020-11-06	10.4	15.6	7.9	1.5	1.4		2020-11-06	8.6	16.9	0.9	0	3.4
2020-11-07	14.4	18.9	12	0	4.6		2020-11-07	8.4	11.5	4.5	0	0.1		2020-11-07	13.3	21.3	6.3	0.5	2.2
2020-11-08	10.1	14	5.3	1.5	3.8		2020-11-08	11.6	16.6	7	4.5	6		2020-11-08	13.9	18.6	8.3	0	5.9
2020-11-09	3.4	6.4	0.6	6	2.1		2020-11-09	4.4	8.1	2.4	8.5	0.7		2020-11-09	7.2	10.4	5.5	0.5	3.8
2020-11-10	2.2	4.6	0	6	2.1		2020-11-10	3.3	5.8	1.4	7.5	3.2		2020-11-10	6.5	9.8	4.6	0	3.7
2020-11-11	2.9	7	-1.2	0.5	1.6		2020-11-11	3.8	9.2	-0.1	1	3.2		2020-11-11	5.4	9.9	-1	0	3.2
2020-11-12	5.5	12.2	-1.4	0	8.7		2020-11-12	3.1	10.2	-2.3	0	8.3		2020-11-12	3.1	12	-3.6	0	7.5
2020-11-13	8.4	14.9	-0.2	5.5	5.1		2020-11-13	6.2	12.7	-1.4	0.5	6.4		2020-11-13	8.7	20.1	-1.8	0	7.8
2020-11-14	6.5	10.3	0.8	0	2.7		2020-11-14	9.1	12.1	3.5	0	6.2		2020-11-14	10.5	14.3	2.6	0	9
2020-11-15	8	14.2	-1.5	0	7.3		2020-11-15	6.1	12.9	-0.3	0	7.8		2020-11-15	7.3	16.5	-2.1	0	9.5
2020-11-16	8.9	16.1	3.8	0	3.8		2020-11-16	9.8	17.4	4.2	1	1.5		2020-11-16	10.2	16.6	2.2	0	2
2020-11-17	5.3	11	0	0	8.8		2020-11-17	7.7	13.7	1.8	0	8.1		2020-11-17	12.3	19.4	8	0	9.3
2020-11-18	7.6	15	-1.5	0	1.4		2020-11-18	7.1	11.8	2	0	1.4		2020-11-18	11.1	20.8	1.7	0	9
2020-11-19	18.9	23.2	12.8	0.5	2.3		2020-11-19	12.9	19.8	6.6	0	6		2020-11-19	14.3	21.3	5.1	0	5.6
2020-11-20	14.9	18.9	9.9	6.5	0		2020-11-20	14.4	17	12.8	21.5	0		2020-11-20	16.5	21.7	12.7	2	0.6
2020-11-21	7.7	10.9	6.1	5.5	2.4		2020-11-21	9.8	13.2	5.4	0	4.7		2020-11-21	9.7	12.7	4	0	3.1
2020-11-22	7.6	9.9	5.6	15	0		2020-11-22	8.5	12.2	2.7	4	4.8		2020-11-22	7	14.1	-1.5	0	4.5
2020-11-23	4.2	5.8	2.2	4.5	2.2		2020-11-23	7	10	3.5	4	4.7		2020-11-23	9.1	12.7	5.4	0	6.2
2020-11-24	4.6	8.4	1.5	0	3.8		2020-11-24	5.6	7.7	3.2	0.5	0.6		2020-11-24	8.2	12.1	5.2	0	7.7
2020-11-25	6.4	11.5	-0.9	0	3.1		2020-11-25	4.7	8.9	1	0	0.4		2020-11-25	7	8.9	3	1.5	0
2020-11-26	5.3	8.1	2.5	4	0.1		2020-11-26	6.9	12.3	2.5	0	0.4		2020-11-26	10.1	14.4	3.5	0	4.6
2020-11-27	3.2	6	-0.1	2	2.9		2020-11-27	4.7	8.6	0.7	0	6.5		2020-11-27	8	11.1	5.5	0	2.1
2020-11-28	0.8	2.7	-0.3	13.5	0		2020-11-28	3.3	5.7	0.7	8.5	0.6		2020-11-28	6.7	9.8	3.7	0	5.6
2020-11-29	2.3	4.5	0.5	0	0.1		2020-11-29	4.6	7.3	3.1	0	1.1		2020-11-29	6	10.6	-0.4	0	6.1
2020-11-30	2.6	6.9	-0.1	1.5	1.6		2020-11-30	4.9	8.5	2.4	0	5.1		2020-11-30	4.6	11.2	-2.6	0	3.7
2020-12-01	1.7	5	0.2	0	1.8		2020-12-01	4.1	5.5	2.5	0	0.8		2020-12-01	6	9.3	3.6	0.5	5.4
2020-12-02	2.3	5.1	1.1	0	2.1		2020-12-02	4.1	8.2	0.9	0	3.8		2020-12-02	5.6	10.3	1.6	0	6.4
2020-12-03	1.7	4	0.1	2.5	0		2020-12-03	1.9	3.6	0	0	0.1		2020-12-03	5.9	10.4	3.3	0	2.5
2020-12-04	1.1	2.7	-0.4	0	0.2		2020-12-04	3.2	6.1	-0.8	0	4.4		2020-12-04	4.2	7.6	-0.2	0	3.4
2020-12-05	2.8	7	-0.4	0	5		2020-12-05	2.4	6.9	-2.9	0	4.1		2020-12-05	1.8	6.4	-1.8	0	1.4
2020-12-06	2.8	7.1	-0.5	0	0.1		2020-12-06	4.2	8.6	-1	0	3.4		2020-12-06	4.5	12.1	-2.9	0	5.9
2020-12-07	4.4	7.8	0.7	3	3.3		2020-12-07	6	8.2	3.1	3.5	0		2020-12-07	6	11.3	-0.4	0.5	2.3
2020-12-08	1.4	3.2	-0.1	6	0.7		2020-12-08	4.3	6.9	2.3	1.5	4.7		2020-12-08	5.7	8.7	3.1	0	1.7
2020-12-09	2	5.7	-0.4	0.5	3.9		2020-12-09	3.6	6.5	-0.8	0	1.8		2020-12-09	4.6	10	-2.3	0	6.7
2020-12-10	2.9	4.9	-0.5	9.5	0		2020-12-10	1.4	4.2	-1.6	0.5	0.3		2020-12-10	3.3	9.6	-3.7	0	0.5
2020-12-11	4.4	8.2	0.2	2.5	2.8		2020-12-11	3.2	7.3	0.1	0	1.6		2020-12-11	6.8	12.4	1.2	0	3.9
2020-12-12	3.7	6.8	0	1.5	3.8		2020-12-12	5	8.5	-0.1	0.5	0		2020-12-12	5.8	10.4	0.1	0	0.4
2020-12-13	-0.4	1.6	-2.3	4.5	0.9		2020-12-13	0.7	4.5	-1.8	0	2.3		2020-12-13	3.3	8.3	-2.3	0	4.3
2020-12-14	-3.6	-1.6	-7	4	2.3		2020-12-14	-1.9	0.3	-3.8	11	1.8		2020-12-14	1.6	4.4	-2	0.5	3.6
2020-12-15	-5.3	-4.1	-6.6	2	0.2		2020-12-15	-4.2	-2.9	-5.2	21.5	0		2020-12-15	-0.5	3	-3.4	0	3.7
2020-12-16	-4.3	-1.7	-6.1	10	2.4		2020-12-16	-4.2	-2.9	-6.4	17	0		2020-12-16	-1.7	0.8	-3	0.5	1.6
2020-12-17	-2.9	-0.8	-4.9	3	0.8		2020-12-17	-4.5	-1.5	-9.2	5.5	0		2020-12-17	-0.3	2.5	-3.3	0	5.4
2020-12-18	-1.5	0.8	-3.5	2	5.8		2020-12-18	-0.4	2.4	-3	2	2		2020-12-18	2.7	6.6	0.2	1	2.3
2020-12-19	-5.4	-1.3	-6.8	5.5	0		2020-12-19	-3.3	0.1	-5.4	7.5	0		2020-12-19	0.3	3.5	-2	0	2.5
2020-12-20	-5.6	-4	-6.9	5.5	0.4		2020-12-20	-4.4	-1.3	-8.8	0.5	4.9		2020-12-20	-0.7	1.6	-2	0	7.7
2020-12-21	-1.4	1.9	-6.1	1	0		2020-12-21	-1.9	0.8	-5.5	3	0		2020-12-21	1.8	4.5	-0.9	0	3.1
2020-12-22	0.7	5.7	-6.5	0	5.9		2020-12-22	0.5	1.8	-1.1	0.5	1.1		2020-12-22	2.5	8.9	-3	0	4.7
2020-12-23	1.4	5.4	-7.5	0	1.6		2020-12-23	1	2.7	-1.2	0.5	0.2		2020-12-23	2.2	8.6	-3.4	0	4.7
2020-12-24	4	6.1	1.5	9.5	0		2020-12-24	3.7	8.3	1.4	2.5	0.4		2020-12-24	4	12	-4.4	0	4.9
2020-12-25	-0.9	2.1	-3.7	1	1.9		2020-12-25	1.1	4.2	-2.2	1	3.9		2020-12-25	3.1	6.5	-0.1	0	7.1
2020-12-26	-2.2	0	-4.2	0	0.4		2020-12-26	-0.9	0.4	-2.7	2	4.8		2020-12-26	2.2	4.6	-0.2	0	3.2
2020-12-27	-0.8	3.4	-3.7	0	6.6		2020-12-27	-1.1	2.9	-4.3	0	7		2020-12-27	3.8	8	-0.6	0	4.6
2020-12-28	0.3	4.6	-5.1	4	0.9		2020-12-28	0.3	3.2	-3.2	0	0.7		2020-12-28	4.7	11.4	-1.4	0	5.7
2020-12-29	-0.3	0.6	-1.5	6	0		2020-12-29	1.8	4.4	-1.5	0	2		2020-12-29	6.1	11	-0.4	0	5.3
2020-12-30	-3.4	-1.5	-5.1	13.5	0		2020-12-30	-1.2	2.5	-4	17	0		2020-12-30	3.1	8.1	-1.9	0	1
2020-12-31	-7.5	-4.6	-9.5	1	0		2020-12-31	-5.8	-3.5	-8.1	0.5	6.2		2020-12-31	-2.3	0.3	-4.4	0	7.2
