# Supplementary material for: Whole-genome analysis of recombinant inbred rice lines reveals a quantitative trait locus on chromosome 3 with genotype-by-environment interaction effects
Source: G3 (Bethesda). 2023 Apr 13;13(6):jkad082. doi: 10.1093/g3journal/jkad082 (PMC10234396; doi:10.1093/g3journal/jkad082)
Supplement: jkad082_Supplementary_Data [file jkad082_supplementary_data.zip › Table_S3_G3-2023-404187.xlsx]

## Sheet: Sheet1
TableS3 Phenotype values and correlation
HD: Heading date, LL: Leaf Length, GN: Grain Number
Correlation coefficient
RIL1										RIL2										RIL3										RIL4										RIL5
HD_2018	Aomori	Iwate	GN_2018	Aomori	Iwate	LL_2018	Aomori	Iwate		HD_2018	Aomori	Iwate	GN_2018	Aomori	Iwate	LL_2018	Aomori	Iwate		HD_2018	Aomori	Iwate	GN_2018	Aomori	Iwate	LL_2018	Aomori	Iwate		HD_2018	Aomori	Iwate	GN_2018	Aomori	Iwate	LL_2018	Aomori	Iwate		HD_2018	Aomori	Iwate	GN_2018	Aomori	Iwate	LL_2018	Aomori	Iwate
Iwate	0.88	-	Iwate	0.679	-	Iwate	0.503	-		Iwate	0.862	-	Iwate	0.743	-	Iwate	0.6	-		Iwate	0.817	-	Iwate	0.781	-	Iwate	0.529	-		Iwate	0.845	-	Iwate	0.848	-	Iwate	0.51	-		Iwate	0.915	-	Iwate	0.802	-	Iwate	0.668	-
Fukushima	0.922	0.824	Fukushima	0.703	0.472	Fukushima	0.543	0.281		Fukushima	0.852	0.815	Fukushima	0.742	0.584	Fukushima	0.588	0.395		Fukushima	0.816	0.821	Fukushima	0.841	0.829	Fukushima	0.632	0.648		Fukushima	0.822	0.842	Fukushima	0.872	0.81	Fukushima	0.57	0.594		Fukushima	0.938	0.923	Fukushima	0.85	0.845	Fukushima	0.72	0.711
HD_2019	Aomori	Iwate	GN_2019	Aomori	Iwate	LL_2019	Aomori	Iwate		HD_2019	Aomori	Iwate	GN_2019	Aomori	Iwate	LL_2019	Aomori	Iwate		HD_2019	Aomori	Iwate	GN_2019	Aomori	Iwate	LL_2019	Aomori	Iwate		HD_2019	Aomori	Iwate	GN_2019	Aomori	Iwate	LL_2019	Aomori	Iwate		HD_2019	Aomori	Iwate	GN_2019	Aomori	Iwate	LL_2019	Aomori	Iwate
Iwate	0.929	-	Iwate	0.794	-	Iwate	0.651	-		Iwate	0.882	-	Iwate	0.856	-	Iwate	0.76	-		Iwate	0.845	-	Iwate	0.869	-	Iwate	0.699	-		Iwate	0.836	-	Iwate	0.789	-	Iwate	0.709	-		Iwate	0.723	-	Iwate	0.805	-	Iwate	0.659	-
Fukushima	0.935	0.941	Fukushima	0.564	0.613	Fukushima	0.291	0.444		Fukushima	0.756	0.833	Fukushima	0.637	0.665	Fukushima	0.625	0.739		Fukushima	0.859	0.894	Fukushima	0.804	0.803	Fukushima	0.649	0.682		Fukushima	0.744	0.804	Fukushima	0.694	0.727	Fukushima	0.567	0.613		Fukushima	0.919	0.733	Fukushima	0.844	0.798	Fukushima	0.642	0.658
			GN_2020	Aomori	Iwate
			Iwate	0.684	-
			Fukushima	0.717	0.568
Phenotype data										Phenotype data										Phenotype data										Phenotype data										Phenotype data
RIL_id	Location	HD_2018	LL_2018	GN_2018	HD_2019	LL_2019	GN_2019	GN_2020		RIL_id	Location	HD_2018	LL_2018	GN_2018	HD_2019	LL_2019	GN_2019			RIL_id	Location	HD_2018	LL_2018	GN_2018	HD_2019	LL_2019	GN_2019			RIL_id	Location	HD_2018	LL_2018	GN_2018	HD_2019	LL_2019	GN_2019			RIL_id	Location	HD_2018	LL_2018	GN_2018	HD_2019	LL_2019	GN_2019
N12_000	Aomori	119	30.7	95.5	115	28.95	109.5	119.833		N11_000	Aomori	120	31.4	97.6667	115	24.85	107.667			N05_000	Aomori	119	31.9	114.833	118	29.4	101			N18_000	Aomori	121	31.3	98.6667	117	24.2	102.167			N17_000	Aomori	122	28.1	119.333	117	29.2	103.167
N12_999	Aomori	117	34.6	135.833	115	26.7	136.333	136.5		N11_999	Aomori	129	21.3	261.5	121	26.4	188.167			N05_999	Aomori	118	38.75	166.667	115	25.25	111.5			N18_999	Aomori	114	35.3	174.167	108	27.1	120.833			N17_999	Aomori	132	27.85	184.333	129	32.15	193.667
N12_001	Aomori	107	36.5	137	111	31	121.333	101.667		N11_001	Aomori	126	38.15	168.5	117	31.4	148.167			N05_001	Aomori	132	27.75	187.5	131	32.6	155.333			N18_001	Aomori	136	21.3	66.6667	127	24.1	74.6667			N17_001	Aomori	128	26.65	132.167	121	23.5	197.5
N12_002	Aomori	126	25.15	153.333	123	27.05	128.167	126		N11_002	Aomori	NA	NA	NA	135	28.85	223.167			N05_002	Aomori	131	28.9	117.5	132	28.6	101.833			N18_002	Aomori	116	23.9	196.833	110	23.1	173			N17_002	Aomori	129	38.35	223.667	122	43.8	242.5
N12_003	Aomori	108	33.15	132.167	108	24.95	114.667	102.167		N11_003	Aomori	122	38.4	211.333	120	26.25	189.833			N05_003	Aomori	129	34.85	89.6667	125	33.85	82.6667			N18_003	Aomori	129	19.95	105.667	122	25.95	103.333			N17_003	Aomori	134	22.15	119	128	23.35	95.5
N12_004	Aomori	120	32.4	127.333	115	24.5	108.333	144		N11_004	Aomori	130	42.3	187.667	119	37.4	177.667			N05_004	Aomori	129	37.2	108.167	127	34.7	94.6667			N18_004	Aomori	127	27.7	148.333	119	31.95	126.333			N17_004	Aomori	130	25.4	113.667	124	33.1	125.5
N12_005	Aomori	107	36.65	135.833	107	23	106	104.667		N11_005	Aomori	119	30.85	205.833	112	25.6	194.833			N05_005	Aomori	126	21.75	130	125	27.8	122.167			N18_005	Aomori	129	20.5	94.5	121	18.5	85			N17_005	Aomori	126	33.1	167.833	120	35.5	181.833
N12_006	Aomori	126	32.15	178.833	124	30.95	145.667	178.333		N11_006	Aomori	122	30.8	219	117	25.8	223.667			N05_006	Aomori	118	43.7	141.833	115	27	101.333			N18_006	Aomori	128	27.2	123.167	119	23.65	119.333			N17_006	Aomori	140	NA	NA	136	33.15	153
N12_007	Aomori	126	22.15	129	121	23.25	120.333	115.5		N11_007	Aomori	121	26.35	179.5	115	21.8	154.833			N05_007	Aomori	132	28.3	134.667	126	28.6	113.333			N18_007	Aomori	126	30.95	121.667	120	24.05	92.6667			N17_007	Aomori	119	33.05	234	114	24.75	145.333
N12_008	Aomori	127	27.05	159.667	122	27.6	135.667	145		N11_008	Aomori	128	23.15	230.167	124	22.45	171.167			N05_008	Aomori	123	24.8	99	121	24.95	82.3333			N18_008	Aomori	120	29	116	110	18.45	95.6667			N17_008	Aomori	129	22.35	169.333	120	20.4	133.833
N12_009	Aomori	113	30.65	118.5	112	31.25	130.167	126		N11_009	Aomori	128	25.95	117.333	121	24.75	95.8333			N05_009	Aomori	121	40.25	137.667	120	32.2	94.1667			N18_009	Aomori	125	33.7	146.167	115	31.05	105.167			N17_009	Aomori	151	NA	NA	NA	NA	NA
N12_010	Aomori	115	34.55	151.667	112	24.95	159.667	NA		N11_010	Aomori	118	31.4	146.333	117	21.2	147.333			N05_010	Aomori	118	33.3	118.5	115	23.45	84.3333			N18_010	Aomori	129	23.3	84	125	21.05	91			N17_010	Aomori	127	25.1	135	121	25.1	122
N12_011	Aomori	108	36.05	142.833	109	25.05	118.833	138.167		N11_011	Aomori	120	34.05	140.333	119	28.75	123.5			N05_011	Aomori	136	26.95	127.333	135	27.35	91.5			N18_011	Aomori	129	24.8	103.5	120	25.2	84.3333			N17_011	Aomori	122	33.35	214	120	22.4	193
N12_012	Aomori	131	27.25	105.667	125	31.85	119	120.5		N11_012	Aomori	133	35.1	190.333	127	35.15	169			N05_012	Aomori	132	22.1	96.8	131	26	78			N18_012	Aomori	131	27.05	122.667	124	37.35	98.5			N17_012	Aomori	135	18.1	145.667	133	21	143.333
N12_013	Aomori	140	NA	NA	138	36.8	148	140.333		N11_013	Aomori	120	26.2	144.333	115	24.45	133.667			N05_013	Aomori	125	27.8	220.667	118	24.2	143.833			N18_013	Aomori	129	30.35	92.8333	118	23.1	74			N17_013	Aomori	129	27.2	134.833	122	24.55	126.167
N12_014	Aomori	116	30.2	150.667	113	24.05	153.667	144.5		N11_014	Aomori	118	24.1	149.833	113	16.6	148			N05_014	Aomori	131	31.6	92	131	27.6	71.1667			N18_014	Aomori	122	31.55	101.333	117	27.9	93.5			N17_014	Aomori	121	17.5	91.1667	118	18.65	74.5
N12_015	Aomori	114	30.35	156.333	113	20.35	158.833	154.5		N11_015	Aomori	135	24.85	192	136	27.9	165.333			N05_015	Aomori	131	37	101.667	126	34.25	87.3333			N18_015	Aomori	127	26.65	85.3333	124	26.55	66.1667			N17_015	Aomori	119	38.1	256	115	32.6	197.667
N12_016	Aomori	116	25	174.833	113	21.35	167.167	159.167		N11_016	Aomori	118	24.1	197.833	114	21.05	169.333			N05_016	Aomori	128	25.35	103.667	125	28.2	82.1667			N18_016	Aomori	127	25.3	75.5	122	23.6	80			N17_016	Aomori	136	24.75	104.167	126	26.4	121.167
N12_017	Aomori	118	28	112.833	113	22.75	103.667	109		N11_017	Aomori	120	27.4	141.5	120	22.25	129.333			N05_017	Aomori	141	NA	NA	137	37.8	129.833			N18_017	Aomori	121	NA	NA	126	22.65	73.1667			N17_017	Aomori	122	21.25	143.167	118	21.45	134.5
N12_018	Aomori	120	27.95	140.667	118	23	123.5	131.167		N11_018	Aomori	115	23.6	174.167	115	18.85	144.833			N05_018	Aomori	123	41.7	145.667	117	35.95	114.5			N18_018	Aomori	120	38.05	173.667	120	27.9	100.75			N17_018	Aomori	135	24	157.5	134	29.5	172.5
N12_019	Aomori	121	35.15	160.667	120	30.3	124.833	161.5		N11_019	Aomori	129	34.8	174.833	126	35.65	159.5			N05_019	Aomori	126	33.5	123.667	122	36.8	117.833			N18_019	Aomori	129	25	71.5	115	35.45	138.667			N17_019	Aomori	129	26.55	175	124	25.35	173.167
N12_020	Aomori	129	32	190	123	26.85	154	166.167		N11_020	Aomori	112	21.95	127	112	19	127			N05_020	Aomori	124	34.45	155.833	122	40.05	131.5			N18_020	Aomori	128	28.05	113.333	120	23.85	115.333			N17_020	Aomori	130	23.9	146.667	122	25.75	129.333
N12_021	Aomori	120	34.85	152.167	115	32.8	130.333	146.833		N11_021	Aomori	123	27.2	148.5	121	24.85	160.833			N05_021	Aomori	131	36.15	100.833	125	35.05	98.8333			N18_021	Aomori	132	31.05	163.167	122	41.1	166			N17_021	Aomori	133	21.9	102.167	128	25.75	176.167
N12_022	Aomori	108	30.65	136.5	110	20.5	100.333	103		N11_022	Aomori	122	24.1	109.333	122	24.8	109.667			N05_022	Aomori	128	32.1	165.167	123	30.15	169.833			N18_022	Aomori	121	32.2	169.667	118	28	153			N17_022	Aomori	141	NA	NA	NA	NA	NA
N12_023	Aomori	108	26.55	139	109	22.2	115.333	121.5		N11_023	Aomori	126	23.8	181	124	24.65	184.5			N05_023	Aomori	132	36.75	120.833	128	37.15	120.667			N18_023	Aomori	123	29.8	154.5	117	26.9	115.167			N17_023	Aomori	114	30.35	171.167	111	27.25	157.5
N12_024	Aomori	125	26.7	148.5	122	33.5	138	131.5		N11_024	Aomori	131	28.7	171.5	125	37.9	151			N05_024	Aomori	130	26	129.667	123	23.6	99.8			N18_024	Aomori	121	25.75	138.5	114	19.35	103.167			N17_024	Aomori	129	28.6	171.333	120	34.4	199.167
N12_025	Aomori	107	19.7	116.167	107	20.65	94.5	95.1667		N11_025	Aomori	127	24.65	175.5	124	29.2	161.333			N05_025	Aomori	116	37.2	146.667	117	27.25	124.5			N18_025	Aomori	117	35.45	208.167	113	29.8	150.833			N17_025	Aomori	130	26.8	150.333	132	27.5	134.833
N12_026	Aomori	115	34.55	189.5	113	24	135.833	135.5		N11_026	Aomori	131	26.4	152.333	130	23.95	155.5			N05_026	Aomori	120	39.45	124.333	118	29.7	89.8333			N18_026	Aomori	118	31.3	114.667	114	29.3	101.333			N17_026	Aomori	117	28	134	113	28.95	119.333
N12_027	Aomori	118	29.55	215	112	24.05	155.333	160.833		N11_027	Aomori	115	25.5	142.5	114	20.5	133.167			N05_027	Aomori	130	35.65	191.167	125	42	181.5			N18_027	Aomori	119	35.9	196.333	110	29.55	162			N17_027	Aomori	139	NA	NA	139	34.5	124
N12_028	Aomori	127	41.6	176.333	124	36.5	123.5	119.667		N11_028	Aomori	118	26.6	162.333	120	25.9	137.667			N05_028	Aomori	131	34.95	143	123	38.15	124			N18_028	Aomori	116	28.65	109.5	111	22.55	88.3333			N17_028	Aomori	120	28.35	94.3333	118	24.7	87.6667
N12_029	Aomori	105	32	145.167	107	19.6	112.167	108.167		N11_029	Aomori	125	32.5	253.5	121	32.55	216.833			N05_029	Aomori	124	30.4	161.833	124	35.25	142.333			N18_029	Aomori	130	36.25	82	124	33.6	75.5			N17_029	Aomori	126	31.65	163.167	117	28.45	170.333
N12_031	Aomori	109	33	166.833	110	24.65	131.167	125.333		N11_030	Aomori	132	32.9	207.167	129	31.15	187.667			N05_030	Aomori	134	29.21	77.1667	132	32.1	80.1667			N18_030	Aomori	119	37.6	123.667	109	24.95	109.833			N17_030	Aomori	131	30.1	167.333	129	31.7	154.167
N12_032	Aomori	131	37.8	144.833	127	33.8	115.5	95.8333		N11_031	Aomori	123	33.4	160.167	124	35.15	142.167			N05_031	Aomori	129	28.95	144.667	123	29.55	110.833			N18_031	Aomori	133	25.6	127.5	127	25.4	116.333			N17_031	Aomori	127	23.35	192.5	127	26.85	187.667
N12_034	Aomori	105	30.55	139.833	107	21.15	123.833	128.333		N11_032	Aomori	115	27.95	203	111	23.85	165.667			N05_032	Aomori	120	40.95	156.667	119	31.9	117.167			N18_032	Aomori	121	25.3	164.333	115	26.9	144			N17_032	Aomori	128	26.75	157.5	121	27.05	189.833
N12_035	Aomori	109	32.05	134.833	111	30.75	117.833	110.833		N11_033	Aomori	129	22.75	138	122	21.9	167.667			N05_033	Aomori	130	25.75	171	124	32.95	134.333			N18_033	Aomori	119	37.35	135.833	109	26.1	92.6667			N17_033	Aomori	129	21.8	108	124	22.85	95.8333
N12_036	Aomori	118	37.9	157	114	29.1	132.667	120.167		N11_034	Aomori	127	29.75	212.833	125	30.1	178.833			N05_034	Aomori	126	25.9	81	129	22.95	58.3333			N18_034	Aomori	127	35.35	194.833	120	27.15	170.167			N17_034	Aomori	151	NA	NA	NA	NA	NA
N12_037	Aomori	107	32.3	167.667	108	23.05	140.667	115.667		N11_035	Aomori	125	26.75	131.167	118	21.35	154.5			N05_035	Aomori	124	28.2	162.833	119	26.25	132.667			N18_035	Aomori	120	36.75	162.167	118	29.1	139.167			N17_035	Aomori	133	23.3	308	127	24.4	242.5
N12_038	Aomori	108	24	119.667	110	20.9	107	104		N11_036	Aomori	127	28.75	164.5	124	30.15	160.167			N05_036	Aomori	141	NA	NA	137	22.25	76.1667			N18_036	Aomori	115	32.85	152	110	22.8	94.25			N17_036	Aomori	139	NA	NA	NA	NA	NA
N12_039	Aomori	123	31.15	147.667	124	35.6	145.667	129		N11_037	Aomori	126	31.35	155	121	30.05	141.333			N05_037	Aomori	128	36.3	109.833	119	31.6	89			N18_037	Aomori	120	33.9	165	113	26.85	132			N17_037	Aomori	142	NA	NA	NA	NA	NA
N12_040	Aomori	123	36.85	144.333	120	34.3	128.167	125.333		N11_038	Aomori	118	35.65	145.667	115	25.1	103			N05_038	Aomori	131	23.75	90.5	123	27.05	151.667			N18_038	Aomori	123	30.4	114.167	120	32.5	108.167			N17_038	Aomori	139	NA	NA	122	23.3	132.333
N12_041	Aomori	119	43.45	116.333	120	35.9	100.667	110.5		N11_039	Aomori	126	25.35	178.167	122	27.35	158.667			N05_039	Aomori	129	21.95	185.167	124	30.55	147.5			N18_039	Aomori	127	23	121.667	119	29.15	126			N17_039	Aomori	121	24.4	158	118	25.65	126.5
N12_042	Aomori	116	40.25	164.833	114	29.5	130	144		N11_040	Aomori	132	36.35	204.667	126	44.05	193.333			N05_040	Aomori	131	26.85	182.167	126	34.55	120.667			N18_040	Aomori	122	21.35	101.667	118	17.2	101			N17_040	Aomori	133	26.2	216.833	136	19.95	192
N12_043	Aomori	121	34.2	121.333	122	29.7	103.167	114.833		N11_041	Aomori	122	21.5	170.5	122	20.35	141.5			N05_041	Aomori	134	26.35	67.8333	129	23.5	67.3333			N18_041	Aomori	127	29.05	94.8333	119	24.05	76.3333			N17_041	Aomori	NA	NA	NA	NA	NA	NA
N12_045	Aomori	108	33.7	155.5	109	25.3	113.333	116.167		N11_042	Aomori	129	22.7	177	126	24.1	171			N05_042	Aomori	120	28.4	169.5	115	21.85	136.667			N18_042	Aomori	106	26.45	138.833	106	20.9	102			N17_042	Aomori	122	32.85	268.167	119	34.65	245.667
N12_046	Aomori	113	32.2	124	113	33.05	108	105.667		N11_043	Aomori	122	25.3	130.333	122	24.5	122.167			N05_043	Aomori	122	29.7	93	121	31.05	97.1667			N18_043	Aomori	123	26.75	154.833	115	29.55	114.833			N17_043	Aomori	128	28.95	226.833	127	32.3	240.667
N12_047	Aomori	120	34.6	184.333	120	29.75	150.667	170.667		N11_044	Aomori	117	30.8	130.167	111	18.75	103.833			N05_044	Aomori	134	23.4	164.667	122	30.75	156.5			N18_044	Aomori	123	31.9	152.667	115	33.3	136.333			N17_044	Aomori	131	24.6	201	122	26.55	215
N12_048	Aomori	125	32.85	135.167	123	36.3	119.167	118.5		N11_045	Aomori	126	29.6	167.5	115	21.7	140.5			N05_045	Aomori	133	23.35	103	129	26.7	87.8333			N18_045	Aomori	115	28.8	145.333	108	20.05	101.667			N17_045	Aomori	118	20.85	114.167	117	23.5	90.1667
N12_049	Aomori	109	24.25	151.833	111	19.75	106.833	111		N11_046	Aomori	122	25.9	157.833	118	22	151.667			N05_046	Aomori	132	26.55	103.167	128	27.45	97			N18_046	Aomori	130	27.4	136	118	26.2	89.3333			N17_046	Aomori	132	32.55	118.333	129	32.45	132.833
N12_050	Aomori	111	38.55	117.833	113	29.9	93	94.1667		N11_047	Aomori	130	26.1	96.8333	125	23.6	98.1667			N05_047	Aomori	117	36.05	106.833	115	30.7	94.6667			N18_047	Aomori	118	40	95.5	110	29.05	63.6667			N17_047	Aomori	139	NA	NA	135	19.05	110.5
N12_051	Aomori	127	25.55	119.333	124	30.65	109.667	102.167		N11_048	Aomori	117	25.45	116.333	112	21.8	101.667			N05_048	Aomori	130	28.4	160.333	125	29.35	180.667			N18_048	Aomori	115	19.65	92.8333	119	26.75	136.833			N17_048	Aomori	118	24.25	172.333	115	23.4	188
N12_052	Aomori	135	31.35	129.667	133	30.95	129.833	141.333		N11_049	Aomori	128	28.25	138.667	125	28.05	118.833			N05_049	Aomori	129	34.7	87.8333	127	30.2	77.5			N18_049	Aomori	125	27.9	177.667	112	17.1	86.1667			N17_049	Aomori	133	20.85	84	129	26.05	87
N12_053	Aomori	128	32.45	121.5	126	32.4	132.5	106.833		N11_050	Aomori	127	25	210.333	120	25.45	193.333			N05_050	Aomori	129	21.05	82.3333	125	20.25	67.8333			N18_050	Aomori	122	27.25	156.5	115	28.15	124.667			N17_050	Aomori	121	29.95	116.333	118	21.25	87.2
N12_054	Aomori	121	36.65	147.667	120	30.7	118.5	133.167		N11_051	Aomori	130	25.15	185.5	128	21.35	153.667			N05_051	Aomori	127	25.55	95.3333	123	24.15	81.3333			N18_051	Aomori	125	22.1	74.8333	122	25.35	68.5			N17_051	Aomori	139	NA	NA	138	29.2	97.6667
N12_055	Aomori	126	30.05	149.167	125	29.4	129.167	118.333		N11_052	Aomori	121	28.15	201.167	121	26.75	187.333			N05_052	Aomori	124	24.7	139.167	124	27	124			N18_052	Aomori	118	31.45	92.1667	113	22.7	76.8333			N17_052	Aomori	139	NA	NA	138	35.85	157.333
N12_056	Aomori	121	31.15	153.167	119	33.75	157.667	140.5		N11_053	Aomori	126	25	122	124	22.85	116			N05_053	Aomori	116	41.7	152.667	112	24.95	104.5			N18_053	Aomori	118	37.4	153.333	112	30.05	144.167			N17_053	Aomori	NA	NA	NA	NA	NA	NA
N12_057	Aomori	107	31	113.167	110	24.75	88.6667	90.1667		N11_054	Aomori	130	19.8	184.333	129	21.25	155.667			N05_054	Aomori	125	31.55	190.833	119	28.9	150			N18_054	Aomori	119	31.6	118.667	114	24.2	97.3333			N17_054	Aomori	139	NA	NA	137	35.2	148
N12_058	Aomori	127	27.4	105.333	125	25.9	96.6667	97.1667		N11_055	Aomori	122	24.35	152.5	120	24.2	152.167			N05_055	Aomori	129	25.7	183.5	124	24.2	134.5			N18_055	Aomori	117	29.6	138.667	113	23	106.333			N17_055	Aomori	139	NA	NA	132	34.6	137.6
N12_059	Aomori	131	25.75	134.167	128	22.45	115.333	134.167		N11_056	Aomori	122	31.15	133.833	115	26.65	103.5			N05_056	Aomori	119	38.4	166.833	120	29.7	134.167			N18_056	Aomori	116	24	116	111	25.9	90.5			N17_056	Aomori	135	29.55	91.8333	135	29.35	82.3333
N12_060	Aomori	130	23.9	140.167	129	25.35	154	127.667		N11_057	Aomori	127	30.15	158.667	120	28.8	150.333			N05_057	Aomori	131	28.55	181	129	27.45	148			N18_057	Aomori	126	20	121	120	18.4	88.1667			N17_057	Aomori	121	19.4	130.5	120	26.35	115.667
N12_061	Aomori	118	31.4	152.5	118	24.25	117	127.667		N11_058	Aomori	127	27.8	157.167	115	19.4	132.667			N05_058	Aomori	132	34.75	115.8	129	34	122.167			N18_058	Aomori	114	22.8	94.5	111	19.05	73.3333			N17_058	Aomori	127	21.2	212.333	125	23.45	205.167
N12_062	Aomori	122	25.3	127.667	121	23.75	116.4	108.333		N11_059	Aomori	122	26.2	159.333	118	20.55	157.833			N05_059	Aomori	127	31.05	151.833	122	32	153.833			N18_059	Aomori	122	24.25	96.6667	117	15.1	79			N17_059	Aomori	136	31	172.667	139	32.05	147.833
N12_063	Aomori	110	33.15	149.5	109	25.15	108.167	114.833		N11_060	Aomori	123	25	137.667	119	26.3	145.833			N05_060	Aomori	130	41.5	127.667	128	26.7	125.667			N18_060	Aomori	118	32	134	113	24.8	95.8333			N17_060	Aomori	139	NA	NA	137	32.55	79.6667
N12_064	Aomori	122	34.35	133.667	120	34.7	115.167	127.333		N11_061	Aomori	130	38.45	148.167	120	31.65	122.167			N05_061	Aomori	131	31.7	94.6667	131	32.05	101.5			N18_061	Aomori	126	21.5	89.1667	118	21.35	81			N17_061	Aomori	130	31.3	109.833	128	29.15	135.5
N12_065	Aomori	122	30.2	136.333	118	28.75	114.5	113.333		N11_062	Aomori	132	23.4	168.5	129	28.75	165.333			N05_062	Aomori	131	36.25	107.333	128	33.3	97.5			N18_062	Aomori	129	28.1	136	124	28.95	106.667			N17_062	Aomori	132	31.2	142.333	123	32.15	139.333
N12_067	Aomori	113	37.6	150.5	115	31.15	128	110.5		N11_063	Aomori	112	20.85	138.333	109	18.5	109.667			N05_063	Aomori	143	NA	NA	139	24.45	56.1667			N18_063	Aomori	134	25.5	176.333	121	28.85	115.333			N17_063	Aomori	128	28	121.333	123	30.75	150.833
N12_068	Aomori	107	30.15	141.667	107	22.05	106.333	96.2		N11_064	Aomori	138	33	149.333	138	31.1	157.333			N05_064	Aomori	140	NA	NA	136	33.15	66.1667			N18_064	Aomori	114	24.45	79.6667	111	22.6	68.6667			N17_064	Aomori	135	28.7	121.167	136	32.65	121.667
N12_069	Aomori	120	26.95	104.167	120	23.7	97	104.333		N11_065	Aomori	121	24.95	143.667	120	23.35	151.333			N05_065	Aomori	111	30.65	162.167	110	24.35	101			N18_065	Aomori	118	25.2	NA	111	24.35	146.833			N17_065	Aomori	116	20.2	127.333	114	20.85	107.667
N12_071	Aomori	122	34.25	175	124	34.25	148	154.5		N11_066	Aomori	126	22.85	126.167	123	22.25	125.667			N05_066	Aomori	130	21.8	96	125	22.55	81			N18_066	Aomori	122	24.8	93.5	120	24.75	80.8333			N17_066	Aomori	131	28.75	162	121	24.45	160.5
N12_072	Aomori	113	26.9	161.5	110	21.65	114.333	135		N11_067	Aomori	121	37.25	168.333	112	23.05	146.833			N05_067	Aomori	131	25.7	136	125	30.65	122			N18_067	Aomori	129	29.15	98.6667	120	29.35	105.833			N17_067	Aomori	131	23.1	125.833	131	27.9	128
N12_073	Aomori	125	31.75	140.833	112	22.2	101.5	134		N11_068	Aomori	127	31.6	175.5	121	25.15	181.5			N05_068	Aomori	131	32.3	109	124	31.8	92.8333			N18_068	Aomori	131	26.85	112.5	124	25.2	107.333			N17_068	Aomori	128	22	122.167	126	28.8	134.833
N12_074	Aomori	128	29.15	169.5	127	32.1	118.333	129.333		N11_069	Aomori	126	23.1	142	124	24.45	156.4			N05_069	Aomori	135	29.4	173.167	129	33.6	166.833			N18_069	Aomori	114	38.3	141.833	109	34.9	125.167			N17_069	Aomori	139	NA	NA	139	41.75	194
N12_075	Aomori	120	28	80.8333	116	28.4	88.8333	126.167		N11_070	Aomori	126	25.9	175	122	26.95	160.667			N05_070	Aomori	116	26.35	122.167	112	22.2	96.5			N18_070	Aomori	130	34.25	143	120	30.15	142.5			N17_070	Aomori	133	22.1	218.333	133	24.2	199
N12_077	Aomori	108	34.9	177.167	109	21.3	137.333	132		N11_071	Aomori	131	20.45	153.167	129	26.85	155.167			N05_071	Aomori	140	NA	NA	136	26.35	65.5			N18_071	Aomori	127	22.45	99.3333	121	19.45	93.5			N17_071	Aomori	118	37.1	192.667	109	27.6	145.333
N12_078	Aomori	129	28.65	120.833	126	34.9	128.167	130.5		N11_072	Aomori	120	40.7	157	114	26.25	139.833			N05_072	Aomori	128	30.15	125	124	34.4	107.167			N18_072	Aomori	123	26.75	142.667	121	30.25	109			N17_072	Aomori	139	NA	NA	139	29.05	206.167
N12_079	Aomori	120	33.8	159.5	118	28	123.667	131.667		N11_073	Aomori	117	22.7	198.833	114	23.15	171.333			N05_073	Aomori	121	28.05	119.5	117	22.8	84.5			N18_073	Aomori	121	16.25	113.833	112	17.5	100			N17_073	Aomori	133	39.05	154.167	124	41.2	180
N12_080	Aomori	133	35.55	147.167	134	34.6	131.833	142.833		N11_074	Aomori	129	33	160.833	127	28.55	162.5			N05_074	Aomori	136	NA	NA	132	27.6	74.6667			N18_074	Aomori	107	23	229.167	106	14.95	140.5			N17_074	Aomori	117	22.85	149	120	22.75	137.333
N12_081	Aomori	120	25.35	120.5	118	22.55	97.3333	103.5		N11_075	Aomori	130	33.55	162.833	130	35.05	145.667			N05_075	Aomori	129	27.7	102.333	126	24.55	80.3333			N18_075	Aomori	125	19.8	79	119	25.7	86.3333			N17_075	Aomori	120	23.55	91.8333	119	17.15	93.8333
N12_082	Aomori	129	31.55	96.1667	129	31.15	105.8	92.1667		N11_076	Aomori	139	31.1	130.833	132	30.5	118.333			N05_076	Aomori	132	35.65	151.5	127	26.2	130.167			N18_076	Aomori	121	28.8	152.333	114	25.9	152.667			N17_076	Aomori	127	31.3	211.5	121	34.7	174.167
N12_083	Aomori	125	29.75	170.5	121	27.7	160	163.333		N11_077	Aomori	130	28.95	159.667	125	30.2	153.333			N05_077	Aomori	131	22.65	75.6667	127	27.05	75.8333			N18_077	Aomori	116	24.2	145.5	111	24.65	123.333			N17_077	Aomori	127	27.6	172.833	125	24.75	141.167
N12_084	Aomori	115	39.1	137.333	115	27	133.5	135.333		N11_078	Aomori	123	24.3	199.833	124	25.2	193.167			N05_078	Aomori	129	35.2	119.333	128	28.85	98.3333			N18_078	Aomori	122	30.65	70.6667	118	26.7	61.6667			N17_078	Aomori	116	29	307	111	27.5	271.667
N12_085	Aomori	111	26.25	113	110	24.25	102.5	92.8333		N11_079	Aomori	128	31.65	188.5	124	29.45	204.167			N05_079	Aomori	131	32.4	105.333	128	31.9	102.167			N18_079	Aomori	125	24.35	136	119	27.1	149			N17_079	Aomori	137	34.55	121.667	135	31.15	149
N12_086	Aomori	107	33.2	117	107	24.9	100.667	NA		N11_080	Aomori	115	31.1	163.5	115	25.3	137.333			N05_080	Aomori	119	38	155.167	115	24.35	112.333			N18_080	Aomori	129	31.25	115.333	123	28.1	119.667			N17_080	Aomori	115	26.35	198.8	114	28.5	204.333
N12_087	Aomori	103	26.85	118.333	106	20.9	106.833	107.833		N11_081	Aomori	128	34.85	139	124	33.55	153.667			N05_081	Aomori	133	37.8	89.8333	123	36.55	97			N18_081	Aomori	122	29.6	135.5	120	35.25	148.833			N17_081	Aomori	129	26.1	107.833	136	28.45	94.6667
N12_088	Aomori	119	40.15	162	121	34.4	148.5	164.167		N11_082	Aomori	117	24.5	138.333	115	21.9	115.167			N05_082	Aomori	120	38.45	125.833	115	30.85	105.667			N18_082	Aomori	130	26.8	136	122	26.65	119.333			N17_082	Aomori	130	31.2	177	128	32.25	169.833
N12_089	Aomori	114	39.1	128	115	33.3	115.5	127.5		N11_083	Aomori	129	32.95	221.667	127	29.45	178.167			N05_083	Aomori	116	28.65	96.6667	112	19.75	74.8333			N18_083	Aomori	118	40.75	110.333	113	31.9	88			N17_083	Aomori	129	25.7	159.833	126	27.3	141.833
N12_090	Aomori	107	26.2	114.667	107	19.35	92.3333	87.8333		N11_084	Aomori	128	36.9	176.833	121	27.55	182			N05_084	Aomori	125	28	117.5	121	27	91.5			N18_084	Aomori	127	30.05	81	122	31.55	72.5			N17_084	Aomori	128	27.2	169.167	127	28.35	131.833
N12_091	Aomori	128	28.3	134	124	32.2	130.5	141.5		N11_085	Aomori	129	31.85	122.167	127	34.95	132.333			N05_085	Aomori	140	NA	NA	136	37.45	167.167			N18_085	Aomori	123	27.65	89.6667	115	26.95	80.8333			N17_085	Aomori	131	28.95	128.333	129	27.95	124
N12_092	Aomori	105	23.7	81.6667	107	17.35	87.1667	54.8333		N11_086	Aomori	129	30.65	119.333	127	25.75	121.333			N05_086	Aomori	139	NA	NA	132	36.3	170			N18_086	Aomori	116	32.5	150.167	110	23.45	124.333			N17_086	Aomori	123	23.55	146.833	123	30.55	151
N12_093	Aomori	116	31.1	138	115	28.05	105.333	112.5		N11_087	Aomori	122	34.75	176.5	119	29.6	167.167			N05_087	Aomori	126	27.65	103.5	119	20.95	86.5			N18_087	Aomori	122	13.85	100.333	115	13.7	87.3333			N17_087	Aomori	127	31.5	225.333	127	33.45	227.667
N12_094	Aomori	115	34.15	132.5	116	31.1	110.333	100.333		N11_088	Aomori	117	23.9	120.667	110	23.7	98.8333			N05_088	Aomori	131	37.15	118.833	128	38.8	112.5			N18_088	Aomori	128	23.4	96.6667	120	20.9	83.5			N17_088	Aomori	139	NA	NA	137	22.1	138.167
N12_095	Aomori	115	26.15	108.333	112	23.55	94.8333	95.6667		N11_089	Aomori	120	30.5	205.5	121	28.55	165			N05_089	Aomori	137	18.8	163.667	136	19.45	136.833			N18_089	Aomori	120	25.9	121.167	113	21.65	89			N17_089	Aomori	126	23.2	159	119	29.35	120.667
N12_096	Aomori	127	29.65	154.667	128	35.4	167.833	202.167		N11_090	Aomori	122	26.15	136	117	25.8	136			N05_090	Aomori	143	NA	NA	139	25.3	81.3333			N18_090	Aomori	120	34.95	108.667	115	24.35	86.3333			N17_090	Aomori	134	29	102.833	136	29.05	92.3333
N12_097	Aomori	112	32.95	139.167	111	28.95	114.667	125		N11_091	Aomori	125	25.65	206.333	124	27.2	182.5			N05_091	Aomori	130	20.35	90.1667	128	21.45	78.3333			N18_091	Aomori	123	34.25	153.5	115	31.25	141.5			N17_091	Aomori	132	19.7	94.6667	131	23.4	99.8333
N12_098	Aomori	103	28.5	143.333	106	23.6	125.167	129		N11_092	Aomori	131	30.15	156.667	129	26.25	161.333			N05_092	Aomori	131	23.95	84.8333	129	23	85.3333			N18_092	Aomori	120	26.75	90.6667	115	20.85	85.3333			N17_093	Aomori	127	29.35	169.833	122	26.55	154.167
N12_099	Aomori	114	34.3	166	111	26.85	139.167	131.167		N11_093	Aomori	127	26.65	142.167	124	27.85	155			N05_093	Aomori	129	21.65	102.167	126	20.3	95			N18_093	Aomori	126	35.4	166.667	120	27.95	138.167			N17_094	Aomori	142	NA	NA	NA	NA	NA
N12_100	Aomori	113	37.5	127.5	112	28.3	107.333	136.833		N11_094	Aomori	121	32.1	237.333	124	26.75	209			N05_094	Aomori	126	23.05	141.667	120	23.95	117.833			N18_094	Aomori	123	29	172	114	30.8	118.167			N17_095	Aomori	128	18	98.1667	129	17.65	106.5
N12_101	Aomori	111	33.9	133.167	NA	NA	NA	125.167		N11_095	Aomori	119	28.95	169.5	120	31.15	132			N05_095	Aomori	118	29.65	139.833	113	21.75	104			N18_095	Aomori	123	22.85	100.833	121	24	82.3333			N17_096	Aomori	133	18.9	114.833	129	19.45	85.8333
N12_103	Aomori	115	37.6	138.5	122	31.7	133.5	122		N11_096	Aomori	122	19.55	142.667	115	20.35	135.333			N05_096	Aomori	136	25.85	92.1667	133	29.55	84.8333			N18_096	Aomori	127	22.3	102	122	21.9	94.5			N17_097	Aomori	118	23.95	123.833	115	15.45	104.5
N12_104	Aomori	127	30.15	114	113	24.2	114.167	139.833		N11_097	Aomori	120	26.35	91	117	23.2	86.6667			N05_097	Aomori	131	27	110.5	128	34.2	94.8333			N18_097	Aomori	123	24.75	233	115	23.9	180.167			N17_098	Aomori	137	35.2	188.5	137	35	174.167
N12_105	Aomori	129	24.5	127.333	127	27.25	115	149.333		N11_098	Aomori	119	31	97.1667	115	25.35	113.5			N05_098	Aomori	129	21.1	140	128	19.4	91.8333			N18_098	Aomori	132	34.2	147	127	36.75	137.333			N17_099	Aomori	126	22.9	154.333	123	27	126.5
N12_106	Aomori	107	33.45	132.333	108	23.85	95.5	104.667		N11_099	Aomori	122	29	110.5	115	28.6	117.333			N05_099	Aomori	131	29.65	126.667	126	27.8	107.833			N18_099	Aomori	128	20.75	100.2	126	24.7	103.333			N17_100	Aomori	132	21.8	131.5	131	23.75	138.167
N12_107	Aomori	119	28.15	117.833	115	25.55	112.833	134.333		N11_100	Aomori	132	23.8	161.667	134	23.2	148.5			N05_100	Aomori	142	NA	NA	138	25.95	82.5			N18_100	Aomori	123	26.85	165.5	121	26.05	177.333			N17_101	Aomori	130	28.6	179.167	128	29.45	183.167
N12_108	Aomori	116	41.55	135.167	116	29.15	146.5	144.333		N11_101	Aomori	119	26.35	146.833	115	24.5	152			N05_101	Aomori	131	26.9	100.667	119	25.1	75.1667			N18_101	Aomori	118	24.3	125.833	113	20.7	110.167			N17_102	Aomori	129	27.6	211	124	30.05	189.167
N12_110	Aomori	119	38.95	193.667	114	30.6	160	195.833		N11_102	Aomori	127	25.95	186.167	120	21.4	148.5			N05_102	Aomori	128	27.1	106.333	119	36.8	105			N18_102	Aomori	122	23.05	94.5	118	20.25	87.3333			N17_103	Aomori	123	23.55	142.667	120	27.95	173.667
N12_111	Aomori	115	31.9	95.1667	113	24.25	98.1667	94.3333		N11_103	Aomori	135	26.6	102	136	27.45	99.8333			N05_103	Aomori	126	42.85	178.833	122	45.95	161			N18_103	Aomori	125	33.2	202.333	114	36.75	150.5			N17_104	Aomori	129	23.8	152.833	122	24.15	122
N12_112	Aomori	107	38.35	118.167	108	30.35	102.833	111.167		N11_104	Aomori	136	28.4	213.333	136	25.3	183.833			N05_104	Aomori	136	39.45	106	127	47.4	88.3333			N18_104	Aomori	117	34.05	151.167	109	23.95	143.667			N17_105	Aomori	129	19.25	93.5	126	20.7	114.333
N12_113	Aomori	119	35.6	150.333	115	27.25	126.5	140.5		N11_105	Aomori	132	27.7	152.5	135	25.3	152.833			N05_105	Aomori	131	24.7	101.5	123	32.45	82.6667			N18_105	Aomori	132	24.85	72.6667	128	29.05	83.3333			N17_106	Aomori	120	29.8	145.333	116	31	143.167
N12_114	Aomori	111	30.6	109	113	26	105	103.5		N11_106	Aomori	132	25.55	121.5	131	22.95	124.667			N05_106	Aomori	118	20.8	105.167	111	17.65	83.1667			N18_106	Aomori	121	27.25	168.5	119	22.5	126.5			N17_107	Aomori	126	22.55	165	123	24.9	148.167
N12_115	Aomori	121	27.65	147.167	118	28.9	120	151.167		N11_107	Aomori	122	28.35	161.333	121	29.25	152.5			N05_107	Aomori	132	27	97.6667	126	26.75	67.8333			N18_107	Aomori	123	35.9	138.333	115	32.4	101.5			N17_108	Aomori	NA	NA	NA	136	28.5	113.75
N12_116	Aomori	112	32.45	130	113	23.55	102.833	108.667		N11_108	Aomori	126	23.75	138.167	118	20.9	142.5			N05_108	Aomori	149	NA	NA	145	NA	NA			N18_108	Aomori	131	22.95	150.667	124	28.95	139.333			N17_109	Aomori	126	30.2	209.833	124	31.9	195.833
N12_117	Aomori	121	24.2	127	115	21.6	115.167	120.5		N11_109	Aomori	128	28.05	139.5	126	26	120.667			N05_109	Aomori	123	26.3	167.333	118	31.55	165.667			N18_109	Aomori	128	26.95	75.8333	120	27.6	57.8333			N17_110	Aomori	130	26.45	196	124	27.55	175.5
N12_118	Aomori	133	29.1	148.5	133	32.4	132.833	155.667		N11_110	Aomori	127	29.15	186.5	126	25	157.667			N05_110	Aomori	121	30.2	151.5	115	25.7	135.167			N18_110	Aomori	118	33.85	184.833	108	17.2	111			N17_112	Aomori	127	25.75	98.8333	124	29.5	100.833
N12_119	Aomori	113	29.45	139.833	111	25.25	134.167	107.667		N11_111	Aomori	127	21.9	150.333	128	20.25	151.167			N05_111	Aomori	135	22.5	77.3333	134	22.65	67.8333			N18_111	Aomori	117	27.75	129	111	24.1	95.5			N17_113	Aomori	128	17.2	89.1667	124	20.5	90.5
N12_120	Aomori	114	30.65	157.5	113	23.7	122.833	118.167		N11_112	Aomori	120	32	166.667	115	31.25	166.167			N05_112	Aomori	129	28.4	119.833	118	26.15	127.667			N18_112	Aomori	130	26.3	138.333	121	27.95	132.167			N17_114	Aomori	116	24.45	112.833	117	25.35	93.8333
N12_121	Aomori	134	32.65	130.6	132	35.4	134.667	130.833		N11_113	Aomori	120	33.5	202.167	113	31.1	233.833			N05_113	Aomori	127	30.15	80	117	24.95	75.5			N18_113	Aomori	120	38.3	117.667	117	35.6	115.667			N17_115	Aomori	127	22.1	140.667	127	23.15	125
N12_122	Aomori	120	22.55	158.833	118	21.5	141.5	154.333		N11_114	Aomori	128	28.05	161.833	127	28.5	159.833			N05_114	Aomori	129	27.15	176.333	118	26.65	151			N18_114	Aomori	119	27.35	162.167	110	24	108			N17_116	Aomori	NA	NA	NA	NA	NA	NA
N12_123	Aomori	109	39.9	104.833	108	30.15	90.3333	94.3333		N11_115	Aomori	134	29.65	206.833	134	28.9	198.5			N05_115	Aomori	123	26.9	94.3333	117	23.45	71.1667			N18_115	Aomori	127	26.85	115.5	118	24.1	102.167			N17_117	Aomori	139	NA	NA	137	21	80.1667
N12_124	Aomori	132	34.4	107.5	126	30.9	106.167	105.167		N11_116	Aomori	123	29.1	163.167	120	31.05	150.833			N05_116	Aomori	118	28	141.833	110	23.05	97.5			N18_116	Aomori	120	28	89.3333	115	24.65	85.8333			N17_118	Aomori	132	26.3	106.333	NA	NA	NA
N12_125	Aomori	113	36.8	127.667	111	25.8	104.5	104		N11_117	Aomori	140	NA	NA	139	33.65	133.5			N05_117	Aomori	140	NA	NA	136	30.6	89.8333			N18_117	Aomori	127	25.85	106	120	24.25	69			N17_119	Aomori	135	27.5	192.333	137	26.9	183.833
N12_126	Aomori	108	28.2	NA	106	19.65	94.8333	92.1667		N11_118	Aomori	122	29.45	173.667	120	22.3	132.333			N05_118	Aomori	130	26.3	72.6667	128	26.2	72.5			N18_118	Aomori	134	23	99.1667	131	34.6	92.8333			N17_120	Aomori	130	29.15	180.833	127	29.6	175
N12_127	Aomori	109	33.3	126.333	110	18.95	110	102.667		N11_119	Aomori	123	28.85	163.5	119	28.85	132.833			N05_119	Aomori	139	NA	NA	128	39.6	118			N18_119	Aomori	126	27.95	110.5	115	24.45	99.6667			N17_121	Aomori	129	23.1	126.8	127	22.65	127.167
N12_129	Aomori	109	24.4	118.833	112	25.3	111	116.167		N11_120	Aomori	125	27.8	206.167	120	33.2	187.333			N05_120	Aomori	132	19.3	122.5	132	23.6	123.5			N18_120	Aomori	119	33.8	135.833	113	25.4	122.833			N17_122	Aomori	122	24	190	122	24.35	198.667
N12_130	Aomori	108	26.4	108.5	111	20.6	103	106		N11_121	Aomori	126	28.2	258.667	124	27.1	210.667			N05_121	Aomori	122	24.4	116.833	113	20.95	105.167			N18_121	Aomori	131	25.5	107.833	123	26.65	121.167			N17_123	Aomori	121	28	142.333	118	23.75	121.167
N12_133	Aomori	123	25.05	133.5	123	25.5	115.833	149.167		N11_122	Aomori	120	21.5	218.667	114	22.7	190.333			N05_122	Aomori	126	28.55	183.667	118	27.45	176.333			N18_122	Aomori	126	26.8	105.333	123	28.05	102.167			N17_124	Aomori	131	19.2	122	124	19.05	82.8333
N12_134	Aomori	107	29.9	128.333	109	24.3	116.333	113.167		N11_123	Aomori	122	26.2	161.167	114	21.2	138.5			N05_123	Aomori	132	19.1	85.5	130	25.15	82			N18_123	Aomori	120	35.05	143	115	29.55	122.667			N17_125	Aomori	139	27.2	158.667	138	25.15	159
N12_135	Aomori	129	28.4	147.167	126	29.25	138.333	157.5		N11_124	Aomori	114	28.85	209.667	109	29.25	194.333			N05_124	Aomori	121	29.05	160.5	114	27	151.833			N18_124	Aomori	125	31.3	108.333	119	33.4	128.167			N17_126	Aomori	122	23.15	162	120	24.2	154.167
N12_136	Aomori	114	28.5	132.5	111	22.95	112.333	112.833		N11_125	Aomori	125	21.05	142.333	120	20.05	144.833			N05_125	Aomori	143	NA	NA	139	25.8	81.8333			N18_125	Aomori	122	29.75	105.833	119	30.35	91.5			N17_128	Aomori	137	24.35	152.833	138	22.95	153
N12_137	Aomori	114	26	74.5	115	18.3	63.3333	77.1667		N11_126	Aomori	130	22.6	144.667	127	24.95	155.833			N05_126	Aomori	131	24.85	116.167	123	33.15	100.833			N18_126	Aomori	116	44.5	164.333	113	30.7	136			N17_129	Aomori	126	21.6	125	123	27.1	118.833
N12_138	Aomori	129	34.95	175.167	126	34.9	169	163		N11_127	Aomori	129	23.85	167.333	126	21.95	143			N05_127	Aomori	129	29.85	107.833	120	27.6	103.667			N18_127	Aomori	129	21.85	55.3333	122	28.7	54.1667			N17_131	Aomori	119	27.5	230.833	117	30	194.167
N12_139	Aomori	129	32.6	120.167	124	27.2	119.5	125.667		N11_128	Aomori	125	37.2	118.833	111	26.5	101			N05_128	Aomori	129	23.65	115.833	120	24.85	99.5			N18_128	Aomori	122	29.55	134.167	116	26.05	121.167			N17_132	Aomori	137	25.2	141.667	139	26.5	175
N12_140	Aomori	113	32.85	118.333	112	25.35	110.833	109.833		N11_129	Aomori	120	27	265	114	24.25	220.5			N05_129	Aomori	139	NA	NA	125	20.25	65.3333			N18_129	Aomori	119	24.45	122.667	114	21.15	99.1667			N17_133	Aomori	126	20	151.333	118	20.35	135.333
N12_141	Aomori	120	37.75	113.667	118	29.9	103.667	115		N11_130	Aomori	131	23.95	193	129	30.15	195.5			N05_130	Aomori	131	20.95	115.833	119	23.85	108			N18_130	Aomori	127	26.4	134.833	123	31.85	126.667			N17_134	Aomori	135	25.3	133.667	138	26.8	112.833
N12_145	Aomori	120	23.95	89.5	115	19.15	90.1667	102		N11_131	Aomori	129	31.3	212.5	124	30.1	247.5			N05_131	Aomori	125	28.85	134.167	123	30.95	124.167			N18_131	Aomori	121	29.4	148.167	112	24	109.333			N17_135	Aomori	139	NA	NA	137	27.85	90.6667
N12_146	Aomori	118	32.85	99.3333	114	23.35	88.3333	101.167		N11_132	Aomori	127	15.5	122	121	15.55	132.5			N05_132	Aomori	121	30.7	101.333	118	26.8	87.3333			N18_132	Aomori	127	19.4	73.5	123	20.85	70.3333			N17_136	Aomori	136	33.3	181.833	138	27.75	157.667
N12_147	Aomori	111	39.15	128.5	112	24.7	90.5	97.1667		N11_133	Aomori	123	33.4	184.667	120	28.7	156.5			N05_133	Aomori	126	28.75	124.167	114	22.65	92.3333			N18_133	Aomori	123	29.75	100.5	121	24.8	99.3333			N17_138	Aomori	131	17.3	71.6667	126	21.9	84.6667
N12_148	Aomori	112	33.25	124.333	111	24	112.667	116.667		N11_134	Aomori	116	27.4	156.5	111	21.4	127.833			N05_134	Aomori	128	23.1	105	120	22.05	86.3333			N18_134	Aomori	111	29.75	142.5	113	27.1	117.167			N17_139	Aomori	120	30.65	146	119	23.9	141.333
N12_151	Aomori	116	41	172.833	112	25.2	168.167	164.333		N11_135	Aomori	123	23.1	154.5	122	22.05	144.167			N05_135	Aomori	131	31.3	99.8333	122	32.75	93			N18_135	Aomori	136	22	99.8333	132	21.75	111.167			N17_144	Aomori	131	18.65	111.167	128	22.1	110
N12_152	Aomori	123	24.05	151.5	120	22.9	118.833	126.667		N11_136	Aomori	134	23.25	252.167	131	27.9	210.5			N05_136	Aomori	134	29.15	93.8333	127	28.7	102.8			N18_136	Aomori	129	25	154.5	124	32.95	137.833			N17_145	Aomori	125	25.95	180.667	123	26.55	168
N12_155	Aomori	130	27.25	127	124	32	117.5	129.333		N11_137	Aomori	122	19.6	143.333	115	18.65	143.333			N05_137	Aomori	135	22	90.3333	127	22.1	80.6667			N18_137	Aomori	127	29.55	109.5	121	30.35	109.833			N17_000	Iwate	110	32	115.667	100	22.8	103.333
N12_158	Aomori	111	30.05	132.833	111	22.2	116.833	118		N11_138	Aomori	129	17.6	144.333	122	21.65	134.167			N05_138	Aomori	129	29.8	98.1667	118	28.6	76.8333			N18_138	Aomori	130	31.7	124.667	129	31.65	124.167			N17_999	Iwate	119	26.32	244.833	111	23.95	194.833
N12_159	Aomori	104	29.45	133.667	106	22.35	110	105.5		N11_139	Aomori	114	28.25	187.333	109	24.9	157.167			N05_139	Aomori	136	25.8	77.5	134	24.8	83			N18_139	Aomori	116	33.05	114.5	113	23.75	74.1667			N17_001	Iwate	114	29.6	201.167	104	25.3	159.5
N12_161	Aomori	132	41.75	142	131	36.3	137.167	162.833		N11_140	Aomori	118	28.6	155.667	117	22.65	163.833			N05_140	Aomori	129	22.5	78	132	24.9	71.3333			N18_140	Aomori	123	19.45	77.1667	119	21.05	82.8333			N17_002	Iwate	119	34.245	312.333	105	35.25	270.333
N12_162	Aomori	105	29.8	96.4	107	NA	NA	NA		N11_141	Aomori	120	30.45	137.167	116	28.5	113.333			N05_141	Aomori	112	19.7	101.667	134	21.85	89.8333			N18_141	Aomori	125	NA	NA	122	21.55	108.4			N17_003	Iwate	119	19.7	139.667	109	20.55	105.333
N12_000	Iwate	109	33.3	124.5	102	23.5	117.333	138.667		N11_142	Aomori	123	22.25	165.333	118	18.95	169.833			N05_142	Aomori	129	21.1	119.5	120	26	116.833			N18_142	Aomori	129	21.3	98.1667	120	26.4	84.3333			N17_004	Iwate	114	31.55	151	103	21.45	97.6667
N12_999	Iwate	101	NA	128.833	99	27.5	136.2	120.833		N11_143	Aomori	116	28.8	175.5	110	22	146.667			N05_143	Aomori	121	26.2	72.8333	120	19	82.6667			N18_143	Aomori	127	31.3	112.167	126	38.3	100.333			N17_005	Iwate	114	28.8	189	103	26.2	164.5
N12_001	Iwate	100	29.8	117.667	96	29.7	118.833	115.667		N11_144	Aomori	129	32.15	154.5	124	28.75	146.167			N05_144	Aomori	122	27.85	126.333	123	24	82.3333			N18_144	Aomori	126	24.85	162.833	120	33.4	160			N17_006	Iwate	126	40	190.667	113	38.25	171.333
N12_002	Iwate	112	30.9	161	104	23.1	140.333	155.333		N11_145	Aomori	123	26.15	129.667	120	23.25	131.667			N05_145	Aomori	130	25.15	121	121	34.15	128.167			N18_145	Aomori	123	22	136.167	120	26.6	124.833			N17_007	Iwate	103	26.8	153	99	20.25	135.167
N12_003	Iwate	98	29.6	120.167	97	25.4	119	115.5		N11_146	Aomori	130	29.5	127.333	129	24.25	155.833			N05_146	Aomori	121	30.9	130.833	113	27.7	98.8333			N18_146	Aomori	127	38.55	141.333	119	35.2	126.5			N17_008	Iwate	111	22.55	170.167	103	19	137.5
N12_004	Iwate	106	32.75	157.667	102	22.7	144	128.167		N11_147	Aomori	129	30.2	152.667	124	26.8	127.5			N05_147	Aomori	139	NA	NA	135	26.3	73.3333			N18_147	Aomori	133	27.65	132.333	122	34.25	129.833			N17_009	Iwate	137	30.15	147.333	122	34.5	117
N12_005	Iwate	97	32.8	112.5	92	27.75	103.167	181.5		N11_148	Aomori	127	31.85	165.167	119	28.85	149.333			N05_148	Aomori	108	18.65	80.5	108	16.3	67.3333			N18_148	Aomori	120	26.25	100.833	117	25.15	96			N17_010	Iwate	110	34.4	174.5	103	22.95	126.167
N12_006	Iwate	107	33.9	200.667	103	25	181.167	103.167		N11_149	Aomori	128	35.05	165.667	121	34.4	191.333			N05_149	Aomori	136	27.35	86.3333	136	27.6	77.8333			N18_149	Aomori	109	28.05	131	108	24.9	126.167			N17_011	Iwate	109	27.4	237.833	103	21.15	167.167
N12_007	Iwate	110	27.6	158.667	105	19.35	128.167	168.333		N11_150	Aomori	118	26.05	126.667	118	20.1	90.5			N05_150	Aomori	120	32.05	120.333	117	23.3	109.833			N18_150	Aomori	121	33.15	118.667	115	27.5	104.833			N17_012	Iwate	108	24.3	163.6	106	19.65	124
N12_008	Iwate	108	29.1	162.167	105	23.65	149.667	138.833		N11_151	Aomori	119	28.05	180.333	120	23.5	184.6			N05_151	Aomori	139	NA	NA	126	29.35	104.333			N18_151	Aomori	111	33.5	158	111	29.3	120.667			N17_013	Iwate	109	30.7	140	102	20.8	112.333
N12_009	Iwate	99	31.55	135.167	96	25.25	119.833	124.167		N11_152	Aomori	121	21.25	190.5	115	18.6	178			N05_152	Aomori	139	NA	NA	131	28.85	84.6667			N18_152	Aomori	127	33.6	98	122	33.25	87.1667			N17_014	Iwate	108	20.6	91	103	15.75	87.5
N12_010	Iwate	101	35.8	155.833	98	25.9	157.167	136.167		N11_153	Aomori	122	29	142.333	120	24.3	150.333			N05_153	Aomori	127	28	91.5	120	30.7	116.25			N18_153	Aomori	122	23.5	123.667	119	24.05	109.167			N17_015	Iwate	104	35.535	257	101	28.85	220.333
N12_011	Iwate	95	30.3	96.3333	NA	NA	NA	96		N11_154	Aomori	123	31.3	87.8333	115	22.05	76.6667			N05_154	Aomori	130	22.2	107.167	122	30.7	88.5			N18_154	Aomori	112	21.6	86.5	108	18.9	67.8333			N17_016	Iwate	125	28.6	150.667	109	23.4	130.667
N12_012	Iwate	116	33.6	151.167	110	28.35	131.5	179.167		N11_155	Aomori	128	25.4	115.167	129	24.9	102.833			N05_156	Aomori	122	20.1	92	117	16.9	84.3333			N18_155	Aomori	121	24.7	135	111	22.1	111.667			N17_017	Iwate	107	24.1	163.167	100	21.25	138.333
N12_013	Iwate	119	42.5	225.833	115	38.15	145.5	155.333		N11_156	Aomori	123	22.4	178.5	120	23	177.333			N05_157	Aomori	130	24	162.833	120	26.7	173.333			N18_156	Aomori	131	27.1	142.667	127	27.15	111.667			N17_018	Iwate	121	27.75	243.167	109	26.8	197.667
N12_014	Iwate	100	30.35	169	99	29.7	146.5	149.833		N11_157	Aomori	125	24.3	111.2	121	20.15	131.667			N05_159	Aomori	127	28	143.833	121	29.1	142.333			N18_157	Aomori	122	29.3	159.167	118	29	151			N17_019	Iwate	113	24.5	215.833	109	21.8	185.667
N12_015	Iwate	101	28.2	175.333	99	23.85	175	157.5		N11_158	Aomori	118	28.8	97.8333	113	19	84.8333			N05_160	Aomori	130	NA	NA	130	25.35	105.833			N18_158	Aomori	118	27.85	107.667	115	27.5	128			N17_020	Iwate	116	23.165	174.5	105	23.35	127.5
N12_016	Iwate	102	26.7	188.5	98	25.55	140.167	149.833		N11_159	Aomori	115	27.35	193.333	115	23.25	169.167			N05_161	Aomori	129	34.65	107.8	123	35	104.333			N18_159	Aomori	126	29	102.5	120	27.15	115.833			N17_021	Iwate	121	21.3	201.833	105	25.4	138.333
N12_017	Iwate	104	28.5	124.333	100	21.6	110.833	102.333		N11_160	Aomori	117	23	152	110	18.05	132.833			N05_162	Aomori	132	29.8	123.833	126	33.45	129.333			N18_160	Aomori	130	25.9	133.5	119	22	125.167			N17_022	Iwate	131	25.4	189.333	100	24	171.667
N12_018	Iwate	108	30.9	139	104	23	122.333	131		N11_161	Aomori	115	22.7	148.5	109	19.8	118.5			N05_163	Aomori	141	NA	NA	137	33.9	82.8333			N18_161	Aomori	121	33.85	116	118	33.1	119			N17_023	Iwate	100	29.4	185.333	117	26.45	164.833
N12_019	Iwate	106	34.8	193	102	28.2	156	162.833		N11_162	Aomori	130	29.55	205.833	117	22.6	172.833			N05_164	Aomori	127	29.45	114.167	123	33.35	109.5			N18_162	Aomori	126	20.05	120.333	122	32.65	114.333			N17_024	Iwate	113	42.3	253.667	98	23.15	163.667
N12_020	Iwate	113	33.3	237.667	107	26.45	177.333	199.167		N11_163	Aomori	121	29.9	185.833	117	26.75	167			N05_165	Aomori	129	27.7	162.833	120	23.95	143.167			N18_163	Aomori	122	24.05	97	114	22.3	83.6667			N17_025	Iwate	115	28.55	285.167	104	31.9	195.333
N12_021	Iwate	105	33.95	146	103	25.75	137	142		N11_164	Aomori	126	27.35	158.167	120	21.25	158.5			N05_166	Aomori	131	21.2	65.5	129	25.65	72.5			N18_165	Aomori	127	23.3	117	119	27.85	134.5			N17_026	Iwate	102	27.25	153.167	113	22.55	162.333
N12_022	Iwate	97	23.9	112.833	93	22.8	115.833	89		N11_165	Aomori	127	31	186	120	26.6	155.333			N05_167	Aomori	132	27.65	90.3333	127	26.8	85.6667			N18_166	Aomori	118	26.2	130	112	22.25	115			N17_027	Iwate	130	33	154.167	98	22.7	134.667
N12_023	Iwate	98	26.5	156.5	96	22.8	102	104		N11_166	Aomori	135	26.05	147	132	25.1	112.5			N05_168	Aomori	119	28.7	170.333	114	18.1	148.167			N18_167	Aomori	114	21.6	NA	111	18.7	76.6667			N17_028	Iwate	107	26.55	103.5	117	30.95	129.833
N12_024	Iwate	108	31.5	164.167	106	28.4	147.667	164.167		N11_167	Aomori	118	28.05	188.667	115	21.4	144.333			N05_169	Aomori	127	27.95	195.333	121	37.2	175.667			N18_168	Aomori	111	27.45	94.8333	109	23.8	127.667			N17_029	Iwate	102	28.535	173.333	103	21.55	95.8333
N12_025	Iwate	96	26.6	90	90	18	76.5	76.6667		N11_168	Aomori	130	23	129.5	127	24.4	144.5			N05_170	Aomori	115	30.65	131.667	109	24.5	112			N18_169	Aomori	128	21.3	91	120	21.75	79.6667			N17_030	Iwate	114	34.38	174.5	107	31.7	157.333
N12_026	Iwate	99	32.4	134.667	99	24.15	142.333	118.5		N11_169	Aomori	122	25.1	202.167	113	18.7	162.167			N05_171	Aomori	128	31.8	118.333	121	32.75	107.667			N18_170	Aomori	119	20.9	96	115	20.1	77.6667			N17_031	Iwate	108	32.205	210.833	105	26.85	143.667
N12_027	Iwate	103	28.2	174.5	98	24	144.667	141		N11_170	Aomori	132	31.65	216.667	126	34.65	224			N05_172	Aomori	132	29.25	96	121	29.45	93.3333			N18_171	Aomori	110	23.35	160.167	109	20.7	138.833			N17_032	Iwate	101	26.2	195.8	104	21.1	87
N12_028	Iwate	108	38	172.667	106	32.2	127.5	135		N11_171	Aomori	126	27.45	156	120	24.05	161.167			N05_173	Aomori	124	30.25	126.833	115	23.5	108			N18_172	Aomori	126	23.3	100.5	118	26	87.5			N17_033	Iwate	113	30.35	116.833	106	21.55	166
N12_029	Iwate	92	30.35	127.667	90	20.1	127.667	120.5		N11_172	Aomori	122	27.15	107.333	120	23.15	93.5			N05_174	Aomori	130	32.7	121.5	122	34.95	133			N18_173	Aomori	125	31.8	134.667	112	28.4	96.5			N17_034	Iwate	137	27.65	114	128	34.25	98.75
N12_031	Iwate	98	29.6	148.833	95	25.8	137.167	125.667		N11_173	Aomori	113	20.9	151	110	17.6	120.833			N05_175	Aomori	130	17.45	100.5	124	23.75	101.5			N18_174	Aomori	121	21.2	94.5	117	23.65	80.5			N17_035	Iwate	112	27.7	264.5	109	28.4	254.667
N12_032	Iwate	118	36.35	132.667	110	29.65	108	124.833		N11_174	Aomori	119	30.15	133.333	114	22.2	112.333			N05_176	Aomori	132	27.4	90.6667	124	35.8	85			N18_175	Aomori	127	27.25	114.5	119	30.6	123.333			N17_036	Iwate	125	30.48	293.833	117	34.2	237.667
N12_034	Iwate	91	20.7	115	91	22.8	111.6	104.167		N11_175	Aomori	127	28.1	157.833	120	28.9	140			N05_177	Aomori	120	24.35	71	114	17.5	65.1667			N18_176	Aomori	111	26.6	152.333	107	22.65	86.1667			N17_037	Iwate	132	37.25	241.167	122	47	212
N12_035	Iwate	100	30.8	131.167	98	23.5	111.833	115.833		N11_177	Aomori	121	29.9	161	112	22.45	166.833			N05_178	Aomori	128	22.2	94.1667	115	24.05	82			N18_177	Aomori	120	38.15	135.667	120	24.05	115			N17_038	Iwate	124	19.89	124.333	109	19.2	118.5
N12_036	Iwate	108	35.55	161	101	24.75	112.167	122.833		N11_178	Aomori	122	19.2	112	118	24.05	121			N05_179	Aomori	127	20.3	135.667	120	24.7	127.167			N18_178	Aomori	129	19.5	73.1667	120	24.25	69.6667			N17_039	Iwate	105	23.9	172.333	100	22	136.333
N12_037	Iwate	101	29.3	150.667	98	25.25	151	126.167		N11_179	Aomori	125	15.5	125.167	120	22.5	154.833			N05_180	Aomori	139	NA	NA	126	25.8	95			N18_179	Aomori	121	33.65	168.833	118	27.05	139			N17_040	Iwate	120	29.2	211.167	109	23.3	256.833
N12_038	Iwate	101	23.3	107	98	19	109.5	95		N11_180	Aomori	122	42.45	153.333	119	32.8	144.333			N05_181	Aomori	128	29.35	154.667	120	29.95	154.5			N18_180	Aomori	124	29.55	223.5	118	27.5	162.333			N17_041	Iwate	NA	52.15	NA	NA	37.55	117.833
N12_039	Iwate	109	38.4	163.333	105	27.65	122	139.333		N11_181	Aomori	126	NA	NA	114	18.9	124			N05_182	Aomori	129	28.65	139.167	118	28.4	149.5			N18_181	Aomori	119	NA	NA	114	19.6	111.667			N17_042	Iwate	107	34.6	322.5	100	29.75	230.833
N12_040	Iwate	108	34.15	147.667	105	32.25	116	132.167		N11_182	Aomori	119	25.2	192.667	114	21	160.833			N05_183	Aomori	129	24.9	157.333	122	26.25	147.333			N18_182	Aomori	120	22.55	92.6667	119	27.2	92.3333			N17_043	Iwate	112	32.2	257.667	105	23.75	194.333
N12_041	Iwate	109	32.15	116.5	102	23.3	102.5	121.5		N11_183	Aomori	123	24.9	124.667	118	20.9	124.167			N05_184	Aomori	125	28.3	106.333	114	26.4	87.3333			N18_183	Aomori	131	29.75	88.3333	125	25.4	75.3333			N17_044	Iwate	113	26.2	242.5	103	26.35	224.5
N12_042	Iwate	103	33.8	173	99	27.65	120.833	141.333		N11_184	Aomori	129	22.35	160.5	126	23.6	207.833			N05_185	Aomori	139	NA	NA	134	28.6	97.8333			N18_184	Aomori	114	32.45	144	110	24.9	111.167			N17_045	Iwate	103	20.98	117.333	100	14.25	89.6667
N12_043	Iwate	110	37.5	127.167	103	27.9	102	129.667		N11_185	Aomori	123	31.5	181.167	117	21.8	152.667			N05_186	Aomori	121	28.75	120.833	114	23.8	105			N18_185	Aomori	120	23.15	92.5	117	22.9	76.6667			N17_046	Iwate	114	37.95	150.333	105	27.7	137
N12_045	Iwate	99	28.7	133.5	96	23.3	122.5	116.167		N11_187	Aomori	122	22.3	110.167	120	19.35	129			N05_187	Aomori	139	NA	NA	126	25	91.6667			N18_186	Aomori	115	31.45	137.667	110	27.1	107.5			N17_047	Iwate	121	23.295	123	115	30.5	133.833
N12_046	Iwate	101	35.4	105.5	97	29.1	92.6667	107.833		N11_188	Aomori	129	28.4	117.667	121	26.7	113.333			N05_188	Aomori	129	20.35	113.667	124	35.8	112.667			N18_187	Aomori	129	29	104.333	125	31.35	107.333			N17_048	Iwate	101	25.95	168.667	98	19.05	161.667
N12_047	Iwate	109	33.05	168	103	32.4	135.5	153		N11_189	Aomori	136	24.95	112.5	132	27.05	99.5			N05_189	Aomori	134	22.85	81.4	129	24.1	69			N18_188	Aomori	130	33.7	120	125	35.9	111			N17_049	Iwate	120	27.25	115	109	22.95	92.6667
N12_048	Iwate	109	33.6	151.5	105	29.95	111.833	142.5		N11_000	Iwate	106	31.15	128.333	102	23	99.1667			N05_190	Aomori	132	21	102.5	122	25.9	82			N18_189	Aomori	122	23.3	110.333	119	21.4	90.3333			N17_050	Iwate	108	33.55	118	103	25.4	96.5
N12_049	Iwate	100	24.7	119	96	24.45	117.667	124.333		N11_999	Iwate	117	36	298.333	105	19.75	156			N05_191	Aomori	129	22.35	114	121	25.85	104			N18_190	Aomori	132	19.9	67.3333	126	27.45	61			N17_051	Iwate	122	32	146.5	112	30.795	128.333
N12_050	Iwate	99	34.05	111.5	98	30.5	96.6667	100.333		N11_001	Iwate	112	40.1	186.333	103	26.7	139.667			N05_192	Aomori	126	29.6	118.5	118	22.45	105.5			N18_191	Aomori	122	31.5	153.167	115	28.4	124.833			N17_052	Iwate	122	34.755	214.5	111	34.6	152.333
N12_051	Iwate	115	25.9	118.333	107	23.4	110.5	124.5		N11_002	Iwate	126	33.5	278.167	117	32.65	207.333			N05_193	Aomori	126	21.6	136.833	122	21.8	114.5			N18_192	Aomori	116	19.3	114.833	112	15.6	94.3333			N17_053	Iwate	NA	24.23	142.667	117	23.4	142.333
N12_052	Iwate	118	37.3	137.833	114	31.1	123.833	157		N11_003	Iwate	109	33.2	228.333	104	22.45	189.833			N05_194	Aomori	132	20.95	135.833	128	19.45	125			N18_193	Aomori	122	31.05	129.833	118	29.75	118			N17_054	Iwate	124	40.49	229	112	39.25	198.333
N12_053	Iwate	113	35.6	135.333	107	27.25	115.333	123.333		N11_004	Iwate	120	42.55	243.4	105	30.05	159.333			N05_195	Aomori	134	21.85	96	130	28.25	80.3333			N18_194	Aomori	114	26.4	149.167	111	24.25	115			N17_055	Iwate	122	36.8	182.167	109	31.7	128.833
N12_054	Iwate	107	35.2	154.333	104	26.5	113.5	149.333		N11_005	Iwate	99	22.8	230.667	98	21.85	238.333			N05_196	Aomori	133	17.25	105.667	129	20.8	109.5			N18_195	Aomori	116	31.55	116.8	111	23.8	97			N17_056	Iwate	121	32.085	114.667	113	33.95	121.167
N12_055	Iwate	112	30.55	154.667	106	22.1	132.5	155.833		N11_006	Iwate	109	27.3	228.5	103	26.1	212.333			N05_197	Aomori	133	28.25	77.5	130	31.2	75.8333			N18_196	Aomori	109	28.25	133.167	106	25.6	120.167			N17_057	Iwate	108	24.1	155.833	103	21.05	99.3333
N12_056	Iwate	107	30.3	187.667	103	24.45	132.333	153.5		N11_007	Iwate	109	26.9	162.667	99	18.65	138.5			N05_198	Aomori	129	25.1	122.333	113	20.45	97			N18_197	Aomori	129	18	142.167	120	28.25	94.5			N17_058	Iwate	109	25.25	229.5	105	28.7	197.333
N12_057	Iwate	95	26.8	112.5	93	23.95	79.5	103.833		N11_008	Iwate	110	22.6	200.167	106	19.8	160.833			N05_199	Aomori	115	19	105.167	111	16.85	102.5			N18_198	Aomori	122	26	135.333	115	21.9	131.333			N17_059	Iwate	122	41.65	183.5	113	37.35	168
N12_058	Iwate	110	26	121.333	108	21.5	95.1667	142.333		N11_009	Iwate	114	26.1	106.167	106	22.45	94.8333			N05_200	Aomori	140	NA	NA	129	33.35	86			N18_199	Aomori	114	27.65	115.667	109	25.85	103			N17_060	Iwate	122	31.37	97.6667	109	28.65	98.3333
N12_059	Iwate	111	25.8	142.5	109	23.35	107.333	154		N11_010	Iwate	105	23	141	101	24.05	123			N05_201	Aomori	129	25.2	114.667	125	26.9	99.5			N18_200	Aomori	127	24.9	75	113	20.65	54.8333			N17_061	Iwate	110	34.4	148.667	105	30.25	127.667
N12_060	Iwate	112	22.95	144.167	111	22.15	137.667	156.5		N11_011	Iwate	107	30.4	128.833	103	23.85	98.1667			N05_202	Aomori	123	30.7	116.333	112	26.7	89.6667			N18_000	Iwate	109	35.1	116.5	101	27.25	92.5			N17_062	Iwate	114	41.75	165.833	107	28.5	119.333
N12_061	Iwate	105	23.8	128.667	103	20.6	137.833	131.833		N11_012	Iwate	118	34.5	185.667	113	30.6	167.167			N05_203	Aomori	132	18.75	133	126	23.35	122.833			N18_999	Iwate	102	34.85	153	97	25.2	114.5			N17_063	Iwate	109	30.8	185.333	102	21.55	135.833
N12_062	Iwate	108	28	115.167	106	21.4	107.5	113.667		N11_013	Iwate	108	27.5	175	102	21.75	109.5			N05_204	Aomori	132	29.6	110.833	121	24.8	103.5			N18_001	Iwate	117	26.35	91.5	109	22.95	73			N17_064	Iwate	122	30.6	169	113	31.55	144.667
N12_063	Iwate	100	31.05	140.833	98	23.55	123.167	121.667		N11_014	Iwate	105	20.05	137.333	96	16.9	140.333			N05_000	Iwate	106	27.65	125.333	100	26.15	117			N18_002	Iwate	100	23.3	179.5	97	21.05	125.667			N17_065	Iwate	103	22.5	156.667	100	16.35	107.667
N12_064	Iwate	113	46.15	130	103	31.65	124.833	145.167		N11_015	Iwate	124	25.35	172.5	117	31.4	170.833			N05_999	Iwate	109	36.1	158.167	102	29.55	140.167			N18_003	Iwate	110	26	117	104	24.35	98			N17_066	Iwate	120	30.46	234.333	105	23.1	152.333
N12_065	Iwate	109	41.15	121	105	25	117.333	120.667		N11_016	Iwate	106	23	174.333	99	20.25	132.167			N05_001	Iwate	110	31.15	154	110	26.3	157.8			N18_004	Iwate	109	31	145.5	103	26.5	126.667			N17_067	Iwate	120	26.71	179.667	108	20.712	136.5
N12_067	Iwate	102	31.2	124.833	100	31.9	134.5	127.667		N11_017	Iwate	107	22.1	136.333	104	19.2	128.833			N05_002	Iwate	117	35.6	116	115	29.3	98.6667			N18_005	Iwate	103	23.3	121.6	103	19.7	112.167			N17_068	Iwate	112	25.7	153	106	22	123.167
N12_068	Iwate	96	25.5	101.5	91	21.3	99.6667	85.5		N11_018	Iwate	103	21.6	145.333	96	20.65	129			N05_003	Iwate	110	31.4	93	109	31.15	110.8			N18_006	Iwate	112	29.1	149.5	103	22.9	117.667			N17_069	Iwate	124	42.3	244.167	112	44.5	204.5
N12_069	Iwate	108	24	98	103	21.3	98.1667	119.167		N11_019	Iwate	114	37.8	158.667	111	33.75	158			N05_004	Iwate	114	36.5	104.333	114	33.55	98.6667			N18_007	Iwate	108	29.8	116.333	102	26.25	105.333			N17_070	Iwate	118	30.2	285.667	108	29	227.333
N12_071	Iwate	109	37.3	144.333	106	29.75	165	174		N11_020	Iwate	102	19.4	142	97	18.75	112.167			N05_005	Iwate	111	24	124.333	105	23.9	113.667			N18_008	Iwate	107	20.6	121.333	99	17.2	98.6667			N17_071	Iwate	93	30.2	212.667	96	22.85	194.5
N12_072	Iwate	105	25.7	138.5	98	20.75	122.833	140.333		N11_021	Iwate	109	26.55	155	103	25.1	156.333			N05_006	Iwate	108	35.4	137	100	NA	122.667			N18_009	Iwate	107	39.7	174.167	102	26.5	117.333			N17_072	Iwate	125	34.21	273.5	115	34.55	215.667
N12_073	Iwate	101	29.4	127	98	25.15	114.5	121.333		N11_022	Iwate	107	27.7	115.833	104	21.1	112.5			N05_007	Iwate	110	35.95	155.833	106	30.05	143			N18_010	Iwate	110	30.05	108.333	108	24	98.5			N17_073	Iwate	117	43.25	215.5	105	37.85	173.833
N12_074	Iwate	113	33.25	142.833	109	29.65	130.5	166.667		N11_023	Iwate	112	26.1	226.5	109	27.95	206.833			N05_008	Iwate	112	28.5	87	105	20.85	81.8333			N18_011	Iwate	113	35.4	110.833	104	27.15	104			N17_074	Iwate	102	29.75	190.167	99	18.7	133.667
N12_075	Iwate	108	23.85	72.6667	102	20.5	78.8333	89.3333		N11_024	Iwate	119	34.05	174.333	111	33.4	157.333			N05_009	Iwate	105	32.6	130.333	99	25.9	101.167			N18_012	Iwate	113	36.3	149.5	105	34	107.667			N17_075	Iwate	105	24.7	113.333	101	16.45	90.5
N12_077	Iwate	99	27.25	148.667	95	21.8	152.333	144.167		N11_025	Iwate	114	31.5	206.667	108	27.15	155.5			N05_010	Iwate	104	26.35	92	100	19.9	86.3333			N18_013	Iwate	112	35.2	109.4	104	24.65	84.5			N17_076	Iwate	108	36.85	208.333	102	23.85	150
N12_078	Iwate	120	28.2	136.6	111	29.55	121.333	144.5		N11_026	Iwate	117	28.1	160.333	112	27.75	178.833			N05_011	Iwate	NA	26.6	131	111	27.4	110.833			N18_014	Iwate	108	31.5	110.5	103	23.2	92.5			N17_077	Iwate	108	36.5	221.333	109	22.4	148.167
N12_079	Iwate	113	24	155.333	102	22.4125	132.667	161.5		N11_027	Iwate	105	22.2	135.167	101	20.25	116.167			N05_012	Iwate	117	32	111.667	113	28.2	89.3333			N18_015	Iwate	113	27.7	81.8333	104	20.7	71.5			N17_078	Iwate	102	25.7	273	96	21.5	258.167
N12_080	Iwate	109	36.4	150.333	113	33.4	113.667	172.667		N11_028	Iwate	108	26.55	172.667	102	22.45	146.333			N05_013	Iwate	111	29.1	200.667	102	22.25	150.667			N18_016	Iwate	108	24.4	87.6667	106	17.85	70.8333			N17_079	Iwate	126	46.315	229	116	44.5	191.667
N12_081	Iwate	113	32.9	138.333	103	23	98	124.833		N11_029	Iwate	108	35.2	235	103	30.65	206.833			N05_014	Iwate	114	37.3	97.3333	111	33.7	83			N18_017	Iwate	102	25.3	140	102	21.6	99.3333			N17_080	Iwate	101	27.3	230.333	99	20.6	165.333
N12_082	Iwate	116	26.75	113.667	113	23.85	102	127.667		N11_030	Iwate	117	30.05	220.833	113	28.65	189.333			N05_015	Iwate	117	31.5	110	109	30.75	90.5			N18_018	Iwate	104	31.55	198.667	102	35	143.167			N17_081	Iwate	113	34.3	125.833	109	26.35	94.5
N12_083	Iwate	108	32.7	173.167	106	24.65	158.167	187		N11_031	Iwate	111	36	181.833	105	31.9	161.5			N05_016	Iwate	112	28.95	110.333	108	22.9	103.833			N18_019	Iwate	113	28.65	73.1667	111	26.45	80.1667			N17_082	Iwate	113	35.9	226.4	105	30.85	122
N12_084	Iwate	102	31.05	142	102	26.8	114.333	140.667		N11_032	Iwate	102	20.15	211.5	96	21.7	163			N05_017	Iwate	122	29.95	120.667	121	36.65	127.75			N18_020	Iwate	107	23.8	120	103	25.35	100			N17_083	Iwate	114	33.6	244.5	107	21.45	119.167
N12_085	Iwate	99	27.85	93.6667	97	20.35	93.8333	84.6667		N11_033	Iwate	118	26.65	195.333	107	23.6	186.833			N05_018	Iwate	109	41.85	154.833	102	29	119			N18_021	Iwate	114	38.8	171.2	106	33.15	134.6			N17_084	Iwate	112	34.11	178	105	27.3	148.333
N12_086	Iwate	96	29.25	95.8333	91	22	88.3333	101		N11_034	Iwate	113	35.2	247.667	111	31.85	174.167			N05_019	Iwate	109	39	144.167	102	30.75	118.667			N18_022	Iwate	109	31.8	185.667	102	21	118.167			N17_085	Iwate	114	31.345	141	109	26.1	127.8
N12_087	Iwate	96	24	101.833	90	23.25	97.3333	100		N11_035	Iwate	112	33.4	213.333	101	27.4	136.167			N05_020	Iwate	114	44.1	161.333	106	33.75	146.5			N18_023	Iwate	109	30.3	145.333	100	22.35	102.5			N17_086	Iwate	108	31.2	190.5	102	24.2	147.167
N12_088	Iwate	107	33.15	177	106	24.85	128.667	184.167		N11_036	Iwate	110	35.85	191.333	105	29.9	147.5			N05_021	Iwate	119	36.1	134.333	111	34.85	112.833			N18_024	Iwate	107	23.55	135.333	99	16.05	110.167			N17_087	Iwate	109	32.74	303.333	105	27.45	190.333
N12_089	Iwate	102	33.9	116.5	100	32.25	108.167	131.167		N11_037	Iwate	113	34	194.833	105	33.75	145.167			N05_022	Iwate	112	30.75	149.833	104	22.85	127.667			N18_025	Iwate	102	30.5	203	98	27.5	141.833			N17_088	Iwate	125	23.405	160	117	27.35	152.333
N12_090	Iwate	96	23.1	109	90	22.05	89.6667	89.8333		N11_038	Iwate	109	33.25	146.667	98	25.85	96.5			N05_023	Iwate	112	42.85	133.833	108	37.65	115.5			N18_026	Iwate	102	35.05	146	99	25.75	102.5			N17_089	Iwate	106	25.65	145.75	102	22.75	137.833
N12_091	Iwate	114	31.85	179.833	106	23.2	134.333	175.833		N11_039	Iwate	112	32.75	203.667	105	25.95	171			N05_024	Iwate	111	35.35	105.5	105	29.1	73.4			N18_027	Iwate	106	24.9	203	100	24.85	170.167			N17_090	Iwate	119	34.13	139	116	29	127.667
N12_092	Iwate	95	24.6	60.5	91	21.3	65.3333	64.6667		N11_040	Iwate	114	37.3	195	111	34.9	168.833			N05_025	Iwate	103	31.35	129.667	99	23.5	109.833			N18_028	Iwate	101	25.65	88.1667	98	21.9	89			N17_091	Iwate	121	24.1	132	109	24.1	122.833
N12_093	Iwate	101	25	86.1667	98	22	110.333	90.5		N11_041	Iwate	108	22.5	170.5	103	19.9	139.167			N05_026	Iwate	110	36.45	110.667	103	24.3	89.3333			N18_029	Iwate	121	34.6	94.1667	109	25.95	74			N17_093	Iwate	111	28.35	190.833	105	21.8	142.333
N12_094	Iwate	102	28.6	111.667	100	25.15	97.1667	97.5		N11_042	Iwate	114	27.95	193.833	109	29.1	215			N05_027	Iwate	113	39.05	238.167	108	35	216.333			N18_030	Iwate	108	33.8	135.167	101	23.15	100.833			N17_094	Iwate	131	24.8	182.333	123	38	168.167
N12_095	Iwate	103	27.3	99.3333	98	20	82.5	84.5		N11_043	Iwate	108	27.75	158.167	103	22.15	137.5			N05_028	Iwate	120	36.1	145	107	29.6	138.333			N18_031	Iwate	116	27.75	151.333	109	30.1	140			N17_095	Iwate	110	22.35	127.667	106	18.3	115
N12_096	Iwate	113	38.9	180.667	109	28	158.667	171.667		N11_044	Iwate	104	25.6	136.4	94	20.4	95.6667			N05_029	Iwate	112	37.05	166	106	34.85	163.333			N18_032	Iwate	109	27.65	180	99	24.15	123.667			N17_096	Iwate	118	22.35	121.5	109	19.45	101
N12_097	Iwate	99	32.45	133.667	95	29.6	121.833	107.333		N11_045	Iwate	109	35.45	169.167	102	26	134			N05_030	Iwate	125	29.7	95.3333	111	37	NA			N18_033	Iwate	109	32.7	129	100	30.3	118.167			N17_097	Iwate	104	21	144.167	98	18.55	120.333
N12_098	Iwate	93	28.3	140.667	89	22.65	112	100.833		N11_046	Iwate	107	28.55	207.667	100	21.45	139			N05_031	Iwate	113	38.1	136.833	105	31.2	125.833			N18_034	Iwate	112	32.2	221.833	104	26.65	147.667			N17_098	Iwate	126	37.455	238.167	117	38.45	205.833
N12_099	Iwate	99	27.1	139.5	91	29.35	132.833	122.333		N11_047	Iwate	114	25.7	144.167	109	24.65	107.333			N05_032	Iwate	109	38.7	165.833	103	30.05	134.667			N18_035	Iwate	103	28.35	186.667	102	26.3	150.833			N17_099	Iwate	112	23.75	139.333	106	23.75	131.5
N12_100	Iwate	100	32.15	127.5	98	23.7	119.667	124.667		N11_048	Iwate	103	19.95	118.167	98	23.65	109.667			N05_033	Iwate	116	25.85	179.167	106	21.65	145.667			N18_036	Iwate	102	27.8	144.333	98	24.9	105			N17_100	Iwate	118	24.205	172.5	111	22.2	130
N12_101	Iwate	102	30.5	121	96	27.2	124.667	114.833		N11_049	Iwate	108	30.8	171.167	106	25.1	151.55			N05_034	Iwate	122	24.9	81.5	110	27.4	72			N18_037	Iwate	102	29.35	160	102	33.2	146			N17_101	Iwate	114	37.5	207.5	105	29.4	186
N12_103	Iwate	105	29	107	98	26.6	114.167	116		N11_050	Iwate	109	28.6	235.333	103	17.6	173.167			N05_035	Iwate	109	30.8	159.667	101	23.05	117.333			N18_038	Iwate	105	34.4	126.833	103	25.95	101.667			N17_102	Iwate	123	36.2	287.833	106	30.4	196
N12_104	Iwate	111	39.65	133	106	24.15	115.667	125.333		N11_051	Iwate	114	32.5	257.167	111	24.3	205.5			N05_036	Iwate	123	23.25	111.5	113	23.35	95.1667			N18_039	Iwate	110	26.4	132.167	103	24.95	113.833			N17_103	Iwate	109	34.585	212.833	103	27.55	162.5
N12_105	Iwate	114	32.4	159.667	109	23.95	111.333	141.333		N11_052	Iwate	104	24	174.833	101	23.9	213.75			N05_037	Iwate	112	40.6	117	103	28.3	89			N18_040	Iwate	109	17.4	115.667	103	15.7	111.667			N17_104	Iwate	112	24.7	183.333	106	22.25	117.5
N12_106	Iwate	99	27.2	90.3333	91	27.55	97.8333	89		N11_053	Iwate	111	27.7	153	103	24.3	123			N05_038	Iwate	114	26.25	232.667	106	21.15	148			N18_041	Iwate	109	30.55	99	103	27.35	81.8333			N17_105	Iwate	114	27.15	144	109	24.95	127.167
N12_107	Iwate	104	26.65	108	98	23.5	112.167	122.167		N11_054	Iwate	111	29.15	209.667	112	22.35	167.833			N05_039	Iwate	111	24.7	160	106	23.15	160.6			N18_042	Iwate	97	22.35	123.833	92	24.35	137.167			N17_106	Iwate	109	38.125	169.667	103	27.2	135.667
N12_108	Iwate	103	36.7	132.667	98	31.1	129.667	133		N11_055	Iwate	107	24.1	175.333	104	22.4	145.833			N05_040	Iwate	111	31.4	155.167	105	25.15	134.667			N18_043	Iwate	109	32.2	161.2	102	21.3	129.333			N17_107	Iwate	114	34.6	214.4	106	26.45	148.5
N12_110	Iwate	107	36.45	180.833	100	30.65	218.667	180.667		N11_056	Iwate	107	27.7	168.5	96	23.4	109.5			N05_041	Iwate	120	23.7	67	110	25.45	69			N18_044	Iwate	108	34.75	154.5	102	30.35	138			N17_108	Iwate	NA	35.85	188.8	119	31	129.833
N12_111	Iwate	103	29.3	97.3333	98	24.05	93.5	89.3333		N11_057	Iwate	106	32	248.333	102	31.85	195.667			N05_042	Iwate	104	28.5	178.833	102	18.3	123.667			N18_045	Iwate	103	21.55	141.833	96	22.25	119.833			N17_109	Iwate	113	36.4	332	108	30.65	221.5
N12_112	Iwate	98	39.2	135.5	91	37.6	116.833	115.167		N11_058	Iwate	111	26.45	187	98	21.45	120			N05_043	Iwate	109	35.1	111.167	104	29.5	93.1667			N18_046	Iwate	117	22.8	125.167	104	26.85	92.1667			N17_110	Iwate	114	35.95	283.167	109	30	210
N12_113	Iwate	106	37.7	136.167	100	30.9	115.833	125.167		N11_059	Iwate	106	24.2	175.667	100	23.15	164.667			N05_044	Iwate	113	30	137.333	103	25.05	136			N18_047	Iwate	109	33.6	103.333	96	23.25	65.8333			N17_112	Iwate	112	32.85	130.167	106	25.95	115.667
N12_114	Iwate	101	29.4	87.5	96	31.5	97.1667	87.3333		N11_060	Iwate	106	30.05	178.167	99	23.45	131.833			N05_045	Iwate	114	29.25	101.667	111	27.85	111.833			N18_048	Iwate	99	15.05	96.8333	99	13.8	84			N17_113	Iwate	111	24.6	114.667	106	17.6	88.5
N12_115	Iwate	106	24.85	124.333	106	29.5	148.6	126.5		N11_061	Iwate	114	38.2	186.333	103	28.65	150.667			N05_046	Iwate	112	31.6	108.833	108	28.25	96			N18_049	Iwate	110	27.15	143.167	106	24.85	143			N17_114	Iwate	102	24.65	124.333	99	26.35	111.5
N12_116	Iwate	101	25.6	114.667	95	25.15	102.667	104.667		N11_062	Iwate	118	31.7	220	106	29	195.667			N05_047	Iwate	101	27.9	102.667	99	33.1	98			N18_050	Iwate	106	23.85	129.167	103	23.15	107.167			N17_115	Iwate	116	24.55	160.2	109	24.4	130.667
N12_117	Iwate	106	25.3	114.167	101	23.6	118	116		N11_063	Iwate	97	20.05	149	92	19.95	112.333			N05_048	Iwate	102	33.75	173	107	30.45	162.167			N18_051	Iwate	113	24.4	71.75	106	20.3	88.5			N17_116	Iwate	NA	32.13	NA	NA	NA	NA
N12_118	Iwate	114	35	185.167	109	24.8	118	191		N11_064	Iwate	120	40.15	199.167	115	37.2	166.5			N05_049	Iwate	113	33.45	101.833	106	28.9	87.3333			N18_052	Iwate	109	26	104.167	102	21.1	73.1667			N17_117	Iwate	126	23.6	103.833	117	20.6	81.6667
N12_119	Iwate	101	23.8	114	96	24.9	109.333	98		N11_065	Iwate	108	25.45	197.833	99	21.2	163.5			N05_050	Iwate	108	25.05	70.1667	104	19.7	60.1667			N18_053	Iwate	107	26.85	163.667	102	28.9	143.833			N17_118	Iwate	120	27.85	195.667	NA	NA	NA
N12_120	Iwate	100	49.3	118.667	96	25.15	115.5	139.833		N11_066	Iwate	108	32	115.167	104	24	128.333			N05_051	Iwate	108	27.95	105.667	107	23.85	88			N18_054	Iwate	106	27.25	119.833	102	25.9	116			N17_119	Iwate	122	34.25	224	116	28.05	195.5
N12_121	Iwate	113	29.65	171.6	110	38.25	134.5	149.667		N11_067	Iwate	104	27.25	166.333	97	23.3	130.167			N05_052	Iwate	108	28.1	154.833	107	25.6	122			N18_055	Iwate	108	22.5	140.5	100	21.4	NA			N17_120	Iwate	118	32.6	231.833	111	26.1	156.333
N12_122	Iwate	106	21.7	144	112	24.4	159.5	141.333		N11_068	Iwate	109	28.3	213.833	103	27.85	186.333			N05_053	Iwate	109	30.1	132.333	98	24.6	138.5			N18_056	Iwate	102	28.05	116.333	99	22.45	102.5			N17_121	Iwate	114	21.65	168.5	108	22.5	107.333
N12_123	Iwate	96	38	110.667	93	27.75	88.3333	107.833		N11_069	Iwate	108	27.7	162.667	103	22.05	136.333			N05_054	Iwate	104	31.75	186.167	104	23.5	104.5			N18_057	Iwate	110	19.3	104.667	104	18.4	104			N17_122	Iwate	111	25.945	239.167	106	21.9	139.167
N12_124	Iwate	114	34.8	122	108	30.3	110.333	129		N11_070	Iwate	108	26.4	176.5	103	25.55	178.5			N05_055	Iwate	114	24.2	173.5	105	24.1	142.167			N18_058	Iwate	102	20.8	79.1667	98	20.7	88.1667			N17_123	Iwate	109	30.015	197.833	104	20	130.8
N12_125	Iwate	99	33.4	133.667	97	24.6	118.5	104.833		N11_071	Iwate	114	31.6	174.333	111	26.25	171.5			N05_056	Iwate	110	29.5	146	103	27.6	128.667			N18_059	Iwate	110	23.5	102.333	103	18.3	96.6667			N17_124	Iwate	121	19.05	131.667	111	19.65	98.1667
N12_126	Iwate	122	24.3	89.3333	91	21.7	87	87.8333		N11_072	Iwate	106	34.9	202.167	98	32.3	162.167			N05_057	Iwate	110	34.4	149.5	110	26.8	141.333			N18_060	Iwate	104	27.2	123.333	99	25.65	126.167			N17_125	Iwate	120	25.9	216	118	25.85	176.167
N12_127	Iwate	96	26.95	109.333	94	18.4	103	110.5		N11_073	Iwate	104	19.9	195.833	94	21.1	187.5			N05_058	Iwate	116	33.15	141.667	111	31.35	121.667			N18_061	Iwate	109	27.4	102.667	103	25.2	102.5			N17_126	Iwate	109	28.8	183.5	101	19.8	127.5
N12_129	Iwate	95	25.9	106	96	24.05	108.5	115.5		N11_074	Iwate	114	35	184.5	109	36.65	193			N05_059	Iwate	116	29.2	158.5	104	27.6	138.167			N18_062	Iwate	116	26.65	106.6	106	29.45	121.833			N17_128	Iwate	125	24.15	194.5	117	21.8	136.167
N12_130	Iwate	97	27.35	98.8333	95	22.7	102	92.6667		N11_075	Iwate	114	37.3	181.333	106	35.75	163.167			N05_060	Iwate	111	46.2	149.667	108	37	124.833			N18_063	Iwate	123	36.25	143	106	29.4	156.667			N17_129	Iwate	111	28.555	132.833	105	21.4	103.333
N12_133	Iwate	108	35.45	152.25	103	24.9	128.6	122.667		N11_076	Iwate	117	36.35	134	109	30.45	119.333			N05_061	Iwate	120	30.35	106.833	113	32	97.5			N18_064	Iwate	103	23.75	83.5	98	24.4	78.3333			N17_131	Iwate	107	23.6	296.8	103	18.9	167.833
N12_134	Iwate	96	28.6	100.167	91	22.15	115.833	100.333		N11_077	Iwate	112	29.2	202	106	24.8	167			N05_062	Iwate	120	37.5	117	111	37.3	113			N18_065	Iwate	101	23.5	167.5	98	21.25	160.833			N17_132	Iwate	126	26.85	197.5	111	31.75	152.833
N12_135	Iwate	114	37.1	205.833	106	32.35	150.833	139.167		N11_078	Iwate	108	32.2	222.5	103	24.7	186.333			N05_063	Iwate	125	25.75	74.6667	117	28.2	52.4			N18_066	Iwate	107	33.2	106.167	103	32.75	104.833			N17_133	Iwate	114	24.05	160.333	103	16.8	109.667
N12_136	Iwate	102	26.7	127.833	96	25.75	111.833	113.5		N11_079	Iwate	113	34.7	235.5	105	28.4	183.833			N05_064	Iwate	123	36.7	84	115	36.4	64.2			N18_067	Iwate	122	25.1	125.5	107	34.85	103.167			N17_134	Iwate	122	33.1	152.833	115	30.55	110.833
N12_137	Iwate	97	20.65	65	98	18.6	NA	61.5		N11_080	Iwate	102	23	170.833	96	25.55	140.333			N05_065	Iwate	107	26.3	136.5	97	23.55	120.333			N18_068	Iwate	121	26.2	120	108	24.15	114.5			N17_135	Iwate	126	24.72	105	117	28.25	86.1667
N12_138	Iwate	109	39.1	202.5	NA	NA	NA	149.833		N11_081	Iwate	108	33.45	200.167	104	29.3	162.667			N05_066	Iwate	114	25.85	113.333	106	23.55	101.5			N18_069	Iwate	100	34	149.833	99	35.5	116.4			N17_136	Iwate	127	31.1	210	117	30.65	173.833
N12_139	Iwate	110	42.5	138	106	35.75	124.333	133.333		N11_082	Iwate	101	22.1	113.833	94	18.15	102.167			N05_067	Iwate	123	21.9	123	112	26.9	128.167			N18_070	Iwate	113	33.3	157.6	105	29.5	150.833			N17_138	Iwate	117	16.95	93	108	20	80.1667
N12_140	Iwate	99	30.5	87.6667	96	24.65	94.1667	100		N11_083	Iwate	112	38.15	301	107	28.1	209.833			N05_068	Iwate	122	28.05	111.333	106	26.65	90.6667			N18_071	Iwate	115	23.5	104.6	106	22.75	98.8333			N17_139	Iwate	111	23.75	146	103	20.5	101.167
N12_141	Iwate	109	34.95	119.333	103	28.9	104.167	114		N11_084	Iwate	113	35.8	211.333	103	25.75	160.833			N05_069	Iwate	124	26	159.833	113	31.25	147.5			N18_072	Iwate	109	29.1	136.167	102	27.6	130.5			N17_144	Iwate	121	21.7	126	111	18.45	98.5
N12_145	Iwate	105	19.6	106.5	100	21.25	94.1667	99.8333		N11_085	Iwate	110	32.65	152.667	104	29.75	123.5			N05_070	Iwate	103	28.35	104.833	99	20.8	98.3333			N18_073	Iwate	108	16.65	112.667	101	13.85	84.3333			N17_145	Iwate	114	20.95	182.333	106	21.7	148
N12_146	Iwate	103	26.95	107.4	98	20.2	85.6667	106.333		N11_086	Iwate	110	31.2	190.667	106	25.65	133.5			N05_071	Iwate	121	27	83.5	106	29.35	66.3333			N18_074	Iwate	96	19.85	214.167	94	18.9	202.167			N17_000	Fukushima	106	23.1	100.5	108	21.1	103
N12_147	Iwate	98	30.9	94	94	27.25	100.167	103.833		N11_087	Iwate	109	32.05	226	104	26.45	183.883			N05_072	Iwate	112	41.55	131.333	106	27.3	100.833			N18_075	Iwate	112	28.25	92.1667	105	24.6	81.8333			N17_999	Fukushima	118	26.9	181.667	114	24.55	164.5
N12_148	Iwate	97	33.3	137.333	94	30.3	115.667	119.833		N11_088	Iwate	97	27.25	113.333	89	21.65	94.8333			N05_073	Iwate	109	28.9	101.333	103	19.65	82.5			N18_076	Iwate	108	25.6	176.5	102	26.3	149.333			N17_001	Fukushima	115	20.15	143.333	112	22.1	151.667
N12_151	Iwate	99	32.65	165	96	30.85	146.833	145		N11_089	Iwate	103	21.3	195	102	22.95	185.333			N05_074	Iwate	124	29.4	85.3333	113	24.6	71.2			N18_077	Iwate	108	24.45	164.667	102	24.75	123.167			N17_002	Fukushima	116	31.35	210	112	27.05	165.167
N12_152	Iwate	103	29.3	143.333	102	22.05	123.333	144.833		N11_090	Iwate	108	24.65	163	99	22.5	133.5			N05_075	Iwate	112	39.25	113	110	23.05	78.1667			N18_078	Iwate	110	31.8	74.6667	104	23.85	62.8333			N17_003	Fukushima	117	18.8	113.667	115	25.3	96.3333
N12_155	Iwate	111	37.4	207.333	106	32.5	157.667	183		N11_091	Iwate	106	28.25	199.333	103	21.45	170.833			N05_076	Iwate	117	29.9	136.333	109	27.35	120			N18_079	Iwate	110	32.65	163	103	18.1	129.5			N17_004	Fukushima	116	24.35	122.5	113	22.15	113.5
N12_158	Iwate	97	29.4	149	94	26.15	138.75	127.833		N11_092	Iwate	112	31.55	201.333	109	26.9	152.167			N05_077	Iwate	120	21.2	94	109	25.55	81.5			N18_080	Iwate	111	28.5	129.167	104	22.7	106.6			N17_005	Fukushima	115	28.4	168	113	26.8	174
N12_159	Iwate	90	NA	98.6667	90	23.85	114.5	112.333		N11_093	Iwate	112	33.1	174	105	28.35	146.667			N05_078	Iwate	113	28.85	114	109	29.1	92.5			N18_081	Iwate	109	30.85	128.25	104	30.1	136			N17_006	Fukushima	127	31.05	145.5	120	25.9	134
N12_161	Iwate	112	42.4	198	109	41.1	185.833	218.5		N11_094	Iwate	109	27.8	248.167	101	28.15	204.667			N05_079	Iwate	119	26.3	104.5	111	28.95	105			N18_082	Iwate	117	25.65	123.167	109	28	135.5			N17_007	Fukushima	NA	20.95	152.667	108	22.15	109.167
N12_162	Iwate	90	32.65	92.25	89	24.25	92	85		N11_095	Iwate	102	23.95	151.5	101	25	154			N05_080	Iwate	108	28.8	125.667	103	19.9	101			N18_083	Iwate	102	30.9	128.833	98	26.7	97.5			N17_008	Fukushima	115	18.9	136.667	110	20.75	120.167
N12_000	Fukushima	105	27.4	93.6667	109	22.8	94.8333	116		N11_096	Iwate	108	26.6	185.833	101	20.5	179.5			N05_081	Iwate	119	30.4	100.833	111	29	99			N18_084	Iwate	114	28.05	79	106	22.75	70.1667			N17_009	Fukushima	140	32.2	97.6667	124	31.2	110.5
N12_999	Fukushima	105	26.7	149.5	108	27.8	152.25	125.5		N11_097	Iwate	102	25.4	103.5	98	23.85	93.1667			N05_082	Iwate	102	28.45	128.833	101	22.3	83			N18_085	Iwate	107	36	103.667	102	24.9	80.1667			N17_010	Fukushima	110	25.6	125.333	109	23.1	107.667
N12_001	Fukushima	97	35.7	108.667	104	33.8	129.5	99.3333		N11_098	Iwate	106	27.95	135.167	99	24.45	111.5			N05_083	Iwate	106	22	80.6667	102	17.05	69.5			N18_086	Iwate	102	23.85	155.333	98	27.25	136			N17_011	Fukushima	107	24.5	190.5	111	21.1	159.167
N12_002	Fukushima	114	20.4	128.833	114	23.5	115.5	139.5		N11_099	Iwate	108	34.15	124	102	28.45	111.5			N05_084	Iwate	113	29.2	98.8333	106	20	80			N18_087	Iwate	108	19.7	112.333	102	16	86.8333			N17_012	Fukushima	120	20.7	158.333	115	21.6	121.167
N12_003	Fukushima	97	28	125.167	103	25.45	116.667	118.167		N11_100	Iwate	114	33.2	208	112	24.4	176			N05_085	Iwate	133	29.15	130.167	117	29.55	146.833			N18_088	Iwate	110	28.8	109	105	27.05	93.8333			N17_013	Fukushima	115	22.85	136.833	110	24	108.833
N12_004	Fukushima	105	24.9	121.167	109	25.1	110.5	115.833		N11_101	Iwate	99	21.5	151.333	98	22.7	159.833			N05_086	Iwate	130	26.3	142.167	117	29.75	141			N18_089	Iwate	104	25.05	115.833	98	22.9	100.833			N17_014	Fukushima	108	19.15	96.3333	109	18.15	70.5
N12_005	Fukushima	96	34.5	128.667	104	28.7	111.667	103.667		N11_102	Iwate	108	27.3	232	103	25.6	185.667			N05_087	Iwate	112	30.75	96.6667	105	20.6	86			N18_090	Iwate	102	23.45	109.333	101	25.25	99.1667			N17_015	Fukushima	106	30.6	241.333	108	26	209
N12_006	Fukushima	115	27.8	134.833	115	24.25	141	138.5		N11_103	Iwate	115	30.6	142.333	101	28	130			N05_088	Iwate	120	37.55	145.333	111	36.75	107			N18_091	Iwate	106	40.5	185.333	102	37.85	147.833			N17_016	Fukushima	128	21.8	108.167	116	22.4	111.667
N12_007	Fukushima	114	18.5	106	114	20.45	99.8333	103.167		N11_104	Iwate	113	37.2	270.5	112	30.4	208.833			N05_089	Iwate	125	22.65	179.167	115	26.7	141.2			N18_092	Iwate	108	23.8	107	102	21.3	95.1667			N17_017	Fukushima	105	24.05	160.5	110	20.6	137.333
N12_008	Fukushima	114	27.8	115	113	21.05	127.5	127.333		N11_105	Iwate	113	35.15	189.667	113	26.4	182.167			N05_090	Iwate	124	23.3	94.6667	117	22.35	82.1667			N18_093	Iwate	113	34.1	153.667	103	29.35	145.167			N17_018	Fukushima	115	27.1	160.667	114	26.35	163.833
N12_009	Fukushima	100	28.1	133.167	105	27.6	130.333	124.167		N11_106	Iwate	114	31.4	143.667	107	26	159.167			N05_091	Iwate	114	23.8	86.3333	109	22.6	83.6667			N18_094	Iwate	110	31.4	166	102	25.4	139.333			N17_019	Fukushima	115	25.4	186.167	113	22.75	145.5
N12_010	Fukushima	102	27.9	175.5	108	22.8	144	153.167		N11_107	Iwate	108	33.75	190.333	103	25.65	168.833			N05_092	Iwate	114	29.55	94.5	113	25.65	93.3333			N18_095	Iwate	111	27.7	116.333	106	23.8	102.5			N17_020	Fukushima	114	21.1	122	114	28.35	140
N12_011	Fukushima	96	29.8	110	103	29.6	116.333	92		N11_108	Iwate	107	27.3	169.667	100	22.75	136.667			N05_093	Iwate	113	21.55	93.6667	109	19.35	74.8333			N18_096	Iwate	110	26	124	106	23.65	101.5			N17_021	Fukushima	119	23.6	169.167	114	22.8	180.667
N12_012	Fukushima	116	28.3	93.5	117	25.1	89.1667	112.5		N11_109	Iwate	108	30.2	130.333	105	24.75	111.5			N05_094	Iwate	114	24.95	120.667	108	21.4	109			N18_097	Iwate	110	30.35	231	104	22.75	214.5			N17_022	Fukushima	126	23	133.667	121	24.6	177.167
N12_013	Fukushima	126	34.9	123.333	124	33.2	114.4	102		N11_110	Iwate	109	28.1	184.333	106	25.45	175.333			N05_095	Iwate	108	27.6	125.333	102	20.2	98.6667			N18_098	Iwate	116	30.95	166.5	111	33.9	142.5			N17_023	Fukushima	100	30.3	196.5	106	26	162.5
N12_014	Fukushima	106	25.6	157	109	23.6	133.5	133.833		N11_111	Iwate	108	24.7	174.167	108	24.4	164.667			N05_096	Iwate	121	28.9	87.8333	116	32.55	85.1667			N18_099	Iwate	109	23.9	118	107	25.45	110.667			N17_024	Fukushima	112	31.1	197.667	112	29	184.667
N12_015	Fukushima	104	26.7	158.667	107	20.55	170.333	129.333		N11_112	Iwate	102	28.1	147.167	101	25.2	175.167			N05_097	Iwate	120	NA	103.333	109	28.7	94.3333			N18_100	Iwate	109	26.65	167.667	104	24.95	163.667			N17_025	Fukushima	119	25	130	117	25.5	161.5
N12_016	Fukushima	104	25.5	168.5	107	22.6	153.333	133.833		N11_113	Iwate	99	31.95	243.667	95	30.8	232.167			N05_098	Iwate	114	22.65	122.667	111	20.5	102.5			N18_101	Iwate	103	22.45	166.167	102	20.8	116.167			N17_026	Fukushima	102	27.7	189.833	107	20.3	118.667
N12_017	Fukushima	104	24	125.833	109	19.55	107.167	96.3333		N11_114	Iwate	115	34.4	185.667	105	32.05	185.833			N05_099	Iwate	117	25.4	130.167	108	24.4	95			N18_102	Iwate	108	24.05	114.333	103	16.65	82.5			N17_027	Fukushima	124	28.1	121.333	122	26.1	138.833
N12_018	Fukushima	107	25.5	129.667	112	20.45	107.5	118.167		N11_115	Iwate	112	35.7	217.5	111	33.4	203.833			N05_100	Iwate	129	25.45	88.6	117	23.7	79			N18_103	Iwate	NA	41.75	233	102	36	157			N17_028	Fukushima	108	23.8	89.6667	109	22.9	81.3333
N12_019	Fukushima	106	26.4	126.667	112	25.85	108	120.167		N11_116	Iwate	106	31.5	223.333	103	25.8	189.333			N05_101	Iwate	116	23.3	92.1667	104	24.7	71			N18_104	Iwate	104	30.1	209.167	98	26.55	177.5			N17_029	Fukushima	104	29.2	154.5	108	23.25	166.5
N12_020	Fukushima	115	24.6	138.167	118	23.35	128.667	133.667		N11_117	Iwate	123	40	170.833	115	34.9	137.333			N05_102	Iwate	113	38.5	129.8	103	31.5	106.5			N18_105	Iwate	111	29.25	115.5	105	24.75	89.8333			N17_030	Fukushima	115	27.25	171.167	114	25.3	143
N12_021	Fukushima	105	27.1	145.333	110	22.25	111.667	133.167		N11_118	Iwate	103	20.95	154.667	103	21.75	160			N05_103	Iwate	112	44.8	171.5	104	37.25	141.833			N18_106	Iwate	109	29.05	185.833	103	25.4	154.667			N17_031	Fukushima	112	23.4	153	113	23.2	156.5
N12_022	Fukushima	98	25.4	115.667	103	21.2	119.333	116.833		N11_119	Iwate	110	29.8	166.667	103	28.15	158			N05_104	Iwate	121	39.1	112.167	106	42.15	114.5			N18_107	Iwate	108	39.3	171	102	30	119.5			N17_032	Fukushima	111	22.9	158.667	113	26	168.167
N12_023	Fukushima	97	30.4	127	103	22.3	112.833	106.5		N11_120	Iwate	107	31.05	214.5	104	31.3	225.833			N05_105	Iwate	122	22.9	94.8333	108	33.85	86.8333			N18_108	Iwate	116	20.65	156.833	108	23.1	149			N17_033	Fukushima	116	23.2	103.667	114	21.3	82.6667
N12_024	Fukushima	108	30.6	119.333	114	25.25	117.667	124.167		N11_121	Iwate	107	27.5	201.2	104	31.35	240.833			N05_106	Iwate	103	16.9	87.5	99	15.95	78.1667			N18_109	Iwate	108	31.1	83.3333	105	28.15	77.6667			N17_034	Fukushima	140	19.5	76.5	126	31.85	91.1667
N12_025	Fukushima	96	23.4	95.6667	102	17.5	97.1667	78.5		N11_122	Iwate	106	21.6	175.667	100	20.25	189.833			N05_107	Iwate	112	29.15	83.3333	109	24.65	72.8333			N18_110	Iwate	108	23.35	146	93	21.25	152.833			N17_035	Fukushima	114	20.1	178	115	24.1	224.5
N12_026	Fukushima	103	31.9	163.833	109	25.4	146	154.333		N11_123	Iwate	108	26.2	178.833	101	22.75	135.5			N05_108	Iwate	140	40.6	NA	140	NA	NA			N18_111	Iwate	101	23.55	159.333	97	20.7	98.8333			N17_036	Fukushima	123	24	182.333	122	29.9	183.667
N12_027	Fukushima	103	27.4	171.667	106	20.65	162.333	160.5		N11_124	Iwate	100	27.7	211.833	96	28.4	197.5			N05_109	Iwate	112	31.1	154.833	103	23.85	146.5			N18_112	Iwate	110	30.9	157.833	103	24.6	133.167			N17_037	Fukushima	128	30.2	171	129	32.15	184.167
N12_028	Fukushima	108	28.7	106.167	115	28.75	98	100.667		N11_125	Iwate	108	23.55	166.167	106	24	162			N05_110	Iwate	108	25.1	158.333	103	19.15	102.333			N18_113	Iwate	102	39.05	146.167	99	31.8	135.5			N17_038	Fukushima	119	18	86.5	121	25.35	103.667
N12_029	Fukushima	93	31	128.167	100	32.3	159.167	132.833		N11_126	Iwate	108	27.1	172.167	106	19.45	152			N05_111	Iwate	118	25.2	82.5	114	24.65	84.5			N18_114	Iwate	104	26.65	163.833	98	24.5	147			N17_039	Fukushima	105	23.45	130.833	108	21.8	153
N12_031	Fukushima	96	26.2	138.333	103	27.35	162.333	138.833		N11_127	Iwate	113	29.8	181.833	112	26.1	165.833			N05_112	Iwate	109	33.6	147.5	102	24.95	121.333			N18_115	Iwate	114	29.55	115.5	104	25.25	120.833			N17_040	Fukushima	120	26.1	183	117	25.35	207.667
N12_032	Fukushima	115	28.5	96.3333	116	24.35	89.8333	85.5		N11_128	Iwate	100	26.6	136.167	97	31.2	116			N05_113	Iwate	110	30.35	89.1667	104	26.2	69.6667			N18_116	Iwate	107	28.3	102.4	99	28.8	89.1667			N17_041	Fukushima	171	39.6	127.167	155	40.5	132.167
N12_034	Fukushima	92	30.1	122.667	99	22.85	134.167	117.5		N11_129	Iwate	101	23.9	244.5	99	23.8	237			N05_114	Iwate	120	26.5	182.5	107	24.45	142.167			N18_117	Iwate	112	32.55	115.25	103	22	86.3333			N17_042	Fukushima	105	31.7	241.833	110	24.9	203.333
N12_035	Fukushima	98	31.9	115.167	107	24.05	107.667	120.667		N11_130	Iwate	114	31.25	259.167	111	27.85	240.333			N05_115	Iwate	111	31.15	92.3333	104	19.01	65.5			N18_118	Iwate	122	25.9	103.667	109	31	92.5			N17_043	Fukushima	110	24.7	183.667	112	24.8	192
N12_036	Fukushima	105	27.9	131.167	111	23.25	106.833	118.5		N11_131	Iwate	111	33	208.667	106	29.45	224.5			N05_116	Iwate	103	24.95	130.833	101	19.15	96.5			N18_119	Iwate	109	28.65	110.167	101	26.15	95.3333			N17_044	Fukushima	NA	25.9	194.167	112	26.15	220
N12_037	Fukushima	98	29.6	151.833	104	22.55	127.667	143.167		N11_132	Iwate	109	18.25	171.333	103	16.6	146.167			N05_117	Iwate	127	32.5	95.6667	115	34.55	94.1667			N18_120	Iwate	102	24.3	129.167	96	27.5	104.167			N17_045	Fukushima	105	23.4	100.667	109	22.35	107.667
N12_038	Fukushima	98	19.8	120.75	104	16.95	120.667	122		N11_133	Iwate	106	30.4	167.167	102	25.85	171.333			N05_118	Iwate	112	28.2	82.5	111	20.65	75.1667			N18_121	Iwate	114	22.5	121.333	109	26.6	132			N17_046	Fukushima	114	25.35	104.167	114	23	106
N12_039	Fukushima	112	25.9	126.5	112	24.3	101.5	109.5		N11_134	Iwate	99	25.3	157	95	22.5	145.167			N05_119	Iwate	121	27.3	124	113	40.1	119.333			N18_122	Iwate	108	29.8	110.333	104	25.95	103.833			N17_047	Fukushima	122	19.25	107.833	120	23.15	95.6667
N12_040	Fukushima	113	27.3	108.5	112	28.05	83.1667	106.5		N11_135	Iwate	108	23.95	190.167	106	22.6	167.833			N05_120	Iwate	112	25.1	127.667	112	20.3	117			N18_123	Iwate	106	29.4	169.667	102	24.45	130.167			N17_048	Fukushima	105	24.1	181.667	108	20.95	138.167
N12_041	Fukushima	106	23.2	82.3333	110	24.35	70.5	89.6667		N11_136	Iwate	122	30.6	341.667	113	28.25	226.833			N05_121	Iwate	110	23.5	108.833	103	19.4	96.1667			N18_124	Iwate	108	34.9	140.167	102	28.7	114.833			N17_049	Fukushima	123	19.5	75.5	115	22.8	76
N12_042	Fukushima	103	32.9	141.167	109	25.8	90.6667	124.833		N11_137	Iwate	107	22	141	103	16.1	123.833			N05_122	Iwate	110	31.15	194.5	105	25.1	178.833			N18_125	Iwate	108	35.25	130	103	30.25	94.5			N17_050	Fukushima	109	24.6	93.3333	109	21.5	95.8333
N12_043	Fukushima	108	27.8	118.333	111	24.95	134	96.6667		N11_138	Iwate	110	23.4	152	105	17.55	155.5			N05_123	Iwate	113	28.3	98.3333	111	24.35	90.3333			N18_126	Iwate	105	35.1	177	102	29.15	138.333			N17_051	Fukushima	123	24.4	94.3333	119	25.5	96.3333
N12_045	Fukushima	93	35.6	124.75	103	27.05	131.333	108.833		N11_139	Iwate	97	24	156.333	95	23.8	147.833			N05_124	Iwate	103	32	179.667	102	22.9	160.333			N18_127	Iwate	109	28.7	64.1667	104	19.5	69.3333			N17_052	Fukushima	125	28.7	156.833	121	26.45	155
N12_046	Fukushima	99	33.4	102.833	105	28.4	97.8	96.3333		N11_140	Iwate	103	21.35	182.5	99	23.15	180.333			N05_125	Iwate	123	30.9	100.167	117	26.25	89.8333			N18_128	Iwate	109	29.6	154.333	102	23	110.5			N17_053	Fukushima	127	19.7	101.833	124	23	117.333
N12_047	Fukushima	106	30.8	185.667	112	22.8	123.167	140.167		N11_141	Iwate	104	28.2	141.333	100	27.7	130.667			N05_126	Iwate	111	32.7	109.667	109	27	106.667			N18_129	Iwate	105	22.5	130.833	102	22.3	116.5			N17_054	Fukushima	127	36.7	170.667	120	32.5	189.833
N12_048	Fukushima	109	29.4	110.333	114	29.1	104	119.333		N11_142	Iwate	107	26.45	162.5	103	23.75	179			N05_127	Iwate	112	30.4	113	106	27.5	100.333			N18_130	Iwate	111	35.3	155.833	109	29.15	151			N17_055	Fukushima	124	29.45	113.667	119	29.5	147.167
N12_049	Fukushima	97	30.9	138	105	26.05	123.333	108.833		N11_143	Iwate	98	28.85	191	94	24.6	145.5			N05_128	Iwate	110	28.5	98.8333	105	21.25	87.6667			N18_131	Iwate	106	32.85	146.833	102	24.3	131			N17_056	Fukushima	122	27.6	84	118	27.35	82.1667
N12_050	Fukushima	98	28.7	99.5	108	27.2	102.6	83		N11_144	Iwate	114	37.6	240.833	106	35.45	179			N05_129	Iwate	112	26.5	116.6	103	20.05	81.6667			N18_132	Iwate	112	25.25	84.3333	104	19.75	71.3333			N17_057	Fukushima	108	19.8	116.333	110	24.45	135
N12_051	Fukushima	112	26.5	97.1667	114	26.8	86.3333	88.1667		N11_145	Iwate	107	30.1	170.833	103	23.1	140.833			N05_130	Iwate	113	27.3	119.167	106	21.35	104.833			N18_133	Iwate	110	29.35	128.6	103	22.85	90			N17_058	Fukushima	113	24.3	167.167	111	22.1	170.667
N12_052	Fukushima	118	31.2	128.667	121	29.45	130	139.833		N11_146	Iwate	111	35.4	189	106	24.95	128.167			N05_131	Iwate	106	29.1	128.333	103	26.15	116.667			N18_134	Iwate	102	31.05	128.333	97	27.9	118.833			N17_059	Fukushima	119	37.8	158	120	32.1	165.333
N12_053	Fukushima	112	27.6	105.167	115	26.1	90.1667	90.5		N11_147	Iwate	111	34.4	179.333	107	24.2	137.833			N05_132	Iwate	105	28.6	103	102	23.25	83.8333			N18_135	Iwate	113	30.95	124.667	109	22.65	118.833			N17_060	Fukushima	128	23.4	80	119	26.95	84.6667
N12_054	Fukushima	108	27.5	106.5	110	26.4	109	116.167		N11_148	Iwate	110	37.4	212.5	105	30.5	149			N05_133	Iwate	110	31.95	113.667	103	22.8	94.5			N18_136	Iwate	115	29.9	161.833	105	27.75	141.5			N17_061	Fukushima	110	22.9	106.167	116	26.45	111.5
N12_055	Fukushima	113	26.3	133.667	113	24.4	108.833	111.5		N11_149	Iwate	109	40.25	231.333	106	32.7	187.667			N05_134	Iwate	113	23.1	93	107	23	91.1667			N18_137	Iwate	113	34.45	144.5	104	23.3	117.333			N17_062	Fukushima	116	30	131.167	113	22	114.833
N12_056	Fukushima	112	27.3	140.167	112	28.75	121.833	126.333		N11_150	Iwate	101	23.55	109	100	22.85	98.1667			N05_135	Iwate	113	33.85	102.833	109	30.9	98			N18_138	Iwate	114	38.45	175.833	109	29.95	124.167			N17_063	Fukushima	113	22.5	117.167	111	20.95	128.333
N12_057	Fukushima	96	30.5	101.833	103	27.5	102.667	80		N11_151	Iwate	107	29.7	168.167	103	22.35	173.5			N05_136	Iwate	122	31.65	128.833	112	30.05	107			N18_139	Iwate	106	32.45	129.667	102	26.05	96.8333			N17_064	Fukushima	123	25.7	111	118	26.5	119.5
N12_058	Fukushima	114	22	80.6667	115	22.5	86.6667	88.1667		N11_152	Iwate	109	23.3	216.833	102	21	174.5			N05_137	Iwate	121	27.65	105.167	111	19.2	78			N18_140	Iwate	108	26.65	99.5	102	23.65	83.1667			N17_065	Fukushima	101	22.5	120.167	107	19.4	125.167
N12_059	Fukushima	114	21.2	115.333	115	23.45	103.667	125.667		N11_153	Iwate	107	28.5	190.833	106	25.4	167.5			N05_138	Iwate	112	38.55	119.333	106	27.55	104			N18_141	Iwate	106	25.9	120.6	104	22	105.5			N17_066	Fukushima	115	23	148	113	20.35	136.333
N12_060	Fukushima	115	19.8	112.667	117	24.25	123.167	127.833		N11_154	Iwate	108	32.7	119.667	98	24.65	83.5			N05_139	Iwate	117	33.4	126.167	114	34.05	113.167			N18_142	Iwate	114	33.05	116.5	105	22.3	94.1667			N17_067	Fukushima	121	22.6	130.5	117	26.75	135.5
N12_061	Fukushima	102	24.7	152.167	109	24.3	163.5	134.667		N11_155	Iwate	108	31.9	194.667	112	26.2	150.5			N05_140	Iwate	112	28.05	90.5	106	23.2	74.1667			N18_143	Iwate	111	43.25	148.667	106	34.2	110.833			N17_068	Fukushima	112	22.2	121.167	114	26.45	121.333
N12_062	Fukushima	108	21.3	112.667	112	22.45	100.333	108.167		N11_156	Iwate	108	25.4	196.167	105	26.4	186.667			N05_141	Iwate	98	20	100	98	28.35	96			N18_144	Iwate	108	34.3	249.333	104	25.75	163			N17_069	Fukushima	126	36.2	180.5	123	38.8	206.5
N12_063	Fukushima	98	30.8	132.167	105	25.35	131.2	105		N11_157	Iwate	109	19.25	140.333	104	18.6	111.167			N05_142	Iwate	108	29.95	127.333	108	23.15	121.333			N18_145	Iwate	106	30.75	152.333	106	24.05	119			N17_070	Fukushima	121	25.9	196.833	116	26	195.5
N12_064	Fukushima	112	31.4	133.167	113	28.35	100.167	113.5		N11_158	Iwate	99	22.5	103.333	99	23.15	89			N05_143	Iwate	110	30.95	82.6667	103	21.5	85.1667			N18_146	Iwate	108	41.35	174.5	103	33.6	138.167			N17_071	Fukushima	94	27	177.5	104	23.5	212.5
N12_065	Fukushima	109	23.4	114.333	113	23.1	101.833	121.833		N11_159	Iwate	102	23.3	216.833	100	22.3	182.333			N05_144	Iwate	109	32.7	141.333	106	26.45	105.333			N18_147	Iwate	124	33.9	150.167	111	34.3	123.5			N17_072	Fukushima	123	25.2	194.167	126	26.15	201.833
N12_067	Fukushima	105	31.7	142.667	108	25.85	116.5	115.333		N11_160	Iwate	103	22.3	168.833	98	18.9	115.333			N05_145	Iwate	114	36.25	142.667	108	31.55	130.833			N18_148	Iwate	104	31.55	113.333	100	22.95	110.833			N17_073	Fukushima	121	40.8	142.833	115	26.05	172.5
N12_068	Fukushima	96	33.2	138.333	103	34.2	136	104.167		N11_161	Iwate	99	19.8	174.167	96	21.9	112.167			N05_146	Iwate	109	36.7	152	102	26.75	93.5			N18_149	Iwate	99	29.8	132	95	23.95	123.2			N17_074	Fukushima	102	25.2	117.5	109	20.95	149.833
N12_069	Fukushima	107	20	111.667	110	20.1	100.167	110.833		N11_162	Iwate	110	35.5	251.167	101	26.3	163.5			N05_147	Iwate	124	29.15	114.833	115	27.95	97			N18_150	Iwate	108	33.95	154.833	102	22.5	93.3333			N17_075	Fukushima	106	16.4	90.3333	109	17.45	88
N12_071	Fukushima	108	28.3	157.5	113	24.9	126.5	150.333		N11_163	Iwate	104	29.1	219.167	100	27.75	174.833			N05_148	Iwate	99	21.1	75.3333	92	16.25	72.1667			N18_151	Iwate	101	36.15	181	98	26.1	113			N17_076	Fukushima	108	31.65	149.167	111	26.7	208.5
N12_072	Fukushima	99	30.8	172.333	105	21.1	147.5	144.833		N11_164	Iwate	110	26.5	147.5	103	23.45	137.833			N05_149	Iwate	116	34.2	108	115	39.2	94.8333			N18_152	Iwate	113	41.3	110.667	105	32.25	78.5			N17_077	Fukushima	113	31.7	178.333	116	22.35	128.167
N12_073	Fukushima	NA	NA	NA	112	26.55	115.667	112.833		N11_165	Iwate	109	35.35	227.333	104	24.05	160.333			N05_150	Iwate	108	30.4	137.333	102	23.5	121.833			N18_153	Iwate	107	29.9	136.4	105	17.25	116.667			N17_078	Fukushima	100	33.9	236	107	30.9	264.167
N12_074	Fukushima	115	27	122.333	115	24.8	111	125.833		N11_166	Iwate	117	30.85	162	113	29.9	151.167			N05_151	Iwate	124	24.2	114.833	107	30.65	91			N18_154	Iwate	106	27.6	113.833	98	21.3	81.1667			N17_079	Fukushima	126	33	153	120	29.95	169.5
N12_075	Fukushima	106	19.8	89	110	19.8	65	81.1667		N11_167	Iwate	99	24.75	177.167	100	24.15	138.333			N05_152	Iwate	119	28.85	108.833	115	31.15	96.3333			N18_155	Iwate	103	28.7	165.333	101	20.75	127.167			N17_080	Fukushima	104	25.6	183.833	108	21.75	180.5
N12_077	Fukushima	97	28.3	165.333	103	28.3	144.333	134.167		N11_168	Iwate	111	26.6	176.5	111	22.2	151.333			N05_153	Iwate	113	30	111.833	106	33.1	92.75			N18_156	Iwate	112	31.4	170.333	110	30.3	158.833			N17_081	Fukushima	118	27	93.6667	117	24.45	84
N12_078	Fukushima	115	25.5	114.667	117	26.05	110.833	114.333		N11_169	Iwate	104	24	221	98	18.55	187.833			N05_154	Iwate	119	27.95	112.833	109	30.3	111.5			N18_157	Iwate	108	29.75	173.333	103	32.1	146.5			N17_082	Fukushima	NA	28.6	149	113	24.7	141.5
N12_079	Fukushima	105	28.3	152.167	112	24.05	118.5	145.333		N11_170	Iwate	114	37.65	256.833	108	31.1	229			N05_156	Iwate	109	24.4	85.8	103	17.5	71			N18_158	Iwate	103	25.715	119	100	23.1	102.333			N17_083	Fukushima	116	21.1	146.333	115	21.9	120.167
N12_080	Fukushima	120	31.8	121.333	117	29.05	116.333	136		N11_171	Iwate	108	27.8	192.333	104	22.85	141.5			N05_157	Iwate	116	26.2	205.333	105	25.465	157.167			N18_159	Iwate	108	27.85	116.167	104	32.2	125			N17_084	Fukushima	113	24.8	132	114	23.65	117.167
N12_081	Fukushima	106	27.8	132.833	111	23.85	88.8333	90.5		N11_172	Iwate	108	27.65	127.667	103	24.4	93.1667			N05_159	Iwate	110	32.1	180.833	103	28.65	133			N18_160	Iwate	108	32.45	170.5	102	23.95	134.333			N17_085	Fukushima	113	26.2	114.333	114	21.8	105.167
N12_082	Fukushima	114	26.2	94.5	118	25.25	90.6667	96.1667		N11_173	Iwate	98	21.8	163.167	98	15.7	121.667			N05_160	Iwate	108	35.35	128.333	105	31.1	123.167			N18_161	Iwate	104	35.3	148.667	100	29.3	109.333			N17_086	Fukushima	109	24.7	158.667	112	24.85	164.5
N12_083	Fukushima	110	24.8	155.833	114	26.05	143.167	124.167		N11_174	Iwate	105	32.1	161.833	103	26.35	121.667			N05_161	Iwate	109	36.7	133	105	29.05	100			N18_162	Iwate	108	33.1	170.5	104	27.25	144			N17_087	Fukushima	111	29.7	207	115	26.75	190.333
N12_084	Fukushima	105	33.4	128	110	25.95	119.667	146		N11_175	Iwate	113	30.8	188.333	105	22.25	129.167			N05_162	Iwate	114	40.05	168.167	105	36.75	133.167			N18_163	Iwate	107	32.65	115.667	104	23.15	97.6667			N17_088	Fukushima	125	25.3	136.833	120	23.85	143.167
N12_085	Fukushima	98	33.2	117.167	108	24.7	101.5	88		N11_177	Iwate	107	31.05	233.167	102	25.3	188.833			N05_163	Iwate	121	28.95	116	113	31.95	129.833			N18_165	Iwate	109	28.75	144.667	102	28.1	112			N17_089	Fukushima	108	23.7	126.5	111	26.55	135.667
N12_086	Fukushima	95	32.2	94.6667	100	35.4	113.2	103		N11_178	Iwate	108	26.65	172	103	18.65	132.333			N05_164	Iwate	113	31	124	109	32.15	112.667			N18_166	Iwate	100	25.2	180.833	95	19.6	129.667			N17_090	Fukushima	122	28.2	90.6667	119	23.35	89.6667
N12_087	Fukushima	94	30.4	108.333	101	31.4	120.667	119		N11_179	Iwate	108	20.5	155.2	103	16.75	167			N05_165	Iwate	113	35.3	182.833	105	24	137			N18_167	Iwate	102	17.6	112.333	97	17.35	97.5			N17_091	Fukushima	117	21.2	108	115	22.8	106
N12_088	Fukushima	109	28.9	147.667	112	27.15	131.333	142.667		N11_180	Iwate	106	37.8	183.167	104	32.95	173.333			N05_166	Iwate	113	28.7	80.6667	111	27.1	88.8333			N18_168	Iwate	100	27.85	182	97	28.25	139.5			N17_093	Fukushima	111	27.2	163	115	22.15	140.333
N12_089	Fukushima	100	37.1	145.667	107	27.15	127.833	114.333		N11_181	Iwate	111	28.45	177.167	98	21.15	157.167			N05_167	Iwate	116	26.3	100	113	25.7	79.5			N18_169	Iwate	110	28.8	145.5	104	22.45	87.5			N17_094	Fukushima	129	25.1	160.167	126	27	133.833
N12_090	Fukushima	94	26.5	101.167	102	25.75	98.8333	81.1667		N11_182	Iwate	107	24	199.5	96	16.1	142			N05_168	Iwate	107	26.55	179.333	101	19.75	133			N18_170	Iwate	103	20.45	106.167	100	19.3	100.167			N17_095	Fukushima	111	18.2	102.833	113	22.8	102.833
N12_091	Fukushima	114	30.1	183.333	113	21.95	97.6667	121.2		N11_183	Iwate	110	33.3	164.667	103	21.85	141.833			N05_169	Iwate	113	42.5	212.833	106	32.75	188.333			N18_171	Iwate	98	18.1	179	95	19.3	147.333			N17_096	Fukushima	114	19	99.8333	115	21.45	121.5
N12_092	Fukushima	92	25.6	68.6667	100	23.2	84.6667	81.3333		N11_184	Iwate	115	24.85	218.667	106	20.7	219.333			N05_170	Iwate	103	30.55	158.833	99	25.35	130			N18_172	Iwate	109	28.1	135.833	102	23.65	97.3333			N17_097	Fukushima	102	16.7	90.6667	108	21.2	126.333
N12_093	Fukushima	102	27.8	114	109	24.3	115.833	89.3333		N11_185	Iwate	110	32	202.5	102	22.15	155.667			N05_171	Iwate	107	39.5	152.667	100	29.05	119.6			N18_173	Iwate	103	32.9	138.167	99	29.65	118.167			N17_098	Fukushima	126	34.8	149.167	120	27.75	153.5
N12_094	Fukushima	102	34.1	120.5	108	23.15	81.1667	83.3333		N11_187	Iwate	110	25.7	111.833	103	17.4	108.2			N05_172	Iwate	106	40.25	123.667	105	27.95	105.5			N18_174	Iwate	106	28.95	114.5	103	20.75	88			N17_099	Fukushima	109	26.2	129.667	112	24.15	98.8333
N12_095	Fukushima	102	26.7	116.667	107	20.75	93.3333	77.8333		N11_188	Iwate	121	32	158.167	105	24.95	130.667			N05_173	Iwate	109	36.15	168.167	102	28.7	110.5			N18_175	Iwate	108	35.83	182	104	29.55	132			N17_100	Fukushima	115	19.6	133	116	23.3	136.833
N12_096	Fukushima	114	32.1	158.833	116	25.75	136.5	127.167		N11_189	Iwate	121	30.1	162.5	111	25.75	119.833			N05_174	Iwate	113	38.2	131.667	104	22.85	99.3333			N18_176	Iwate	96	27.7	178.833	92	20.05	128.5			N17_101	Fukushima	116	28.6	142	118	24.9	118.5
N12_097	Fukushima	98	37.6	139.833	106	25.15	125.167	100.667		N11_000	Fukushima	104	27.9	108.167	108	21.75	106.667			N05_175	Iwate	115	24.7	117	106	35.05	95.5			N18_177	Iwate	102	30.3	173.833	101	29.8	138.667			N17_102	Fukushima	116	24.7	170.333	115	23.95	167.5
N12_098	Fukushima	91	31.8	126.333	99	30.7	152.667	114.833		N11_999	Fukushima	114	25.5	194.333	113	18.3	144.167			N05_176	Iwate	116	34	98.1667	110	16.65	63.1667			N18_178	Iwate	112	27.7	88.8333	109	25.55	79.8333			N17_103	Fukushima	106	23.4	152	112	22.45	122
N12_099	Fukushima	97	41.5	198.5	105	27.4	177.833	136.5		N11_001	Fukushima	108	27.5	112	109	23.3	122.167			N05_177	Iwate	109	30.85	90.6667	102	24.2	88.1667			N18_179	Iwate	104	28.15	201.667	102	23.3	174.833			N17_104	Fukushima	107	23.4	141.167	113	23.25	111.333
N12_100	Fukushima	100	33.2	134.333	106	25.05	119.667	107.667		N11_002	Fukushima	122	22.9	168	118	21.75	193.167			N05_178	Iwate	112	36.1	106.5	104	26.15	79.6667			N18_180	Iwate	110	33.7	219	103	29.25	202.667			N17_105	Fukushima	112	21.4	117.833	117	21.4	123.5
N12_101	Fukushima	99	34.9	155.833	105	25.95	111.333	97.3333		N11_003	Fukushima	108	24.3	197.667	111	22.55	166.333			N05_179	Iwate	113	29.2	165.167	106	23.2	136.667			N18_181	Iwate	103	22.6	147	98	17.7	107.833			N17_106	Fukushima	104	25.1	142.833	109	23.35	145.167
N12_103	Fukushima	101	35.2	137.5	107	25.45	143.833	128		N11_004	Fukushima	118	34.4	116.5	112	25.3	117.75			N05_180	Iwate	121	31	106.167	106	23.1	89			N18_182	Iwate	103	28.65	122.833	102	21.25	83			N17_107	Fukushima	114	24.8	155.833	112	20.5	132.667
N12_104	Fukushima	109	29	119.5	113	25.95	100.667	109.167		N11_005	Fukushima	102	27.6	219.333	108	21.15	190.833			N05_181	Iwate	114	40.2	185.167	104	29.75	146.167			N18_183	Iwate	114	36.4	94.5	108	23.85	106.833			N17_108	Fukushima	134	32.7	123.667	123	26.25	121.667
N12_105	Fukushima	94	33.3	106.333	117	24.75	92.5	82.6667		N11_006	Fukushima	104	30.3	207.833	109	22.2	171.5			N05_182	Iwate	114	38.7	178.833	103	27.7	128.167			N18_184	Iwate	101	25	130	95	25.85	73.8333			N17_109	Fukushima	110	30	228.667	113	22.85	178.5
N12_106	Fukushima	112	22.9	118.833	103	28.45	130.5	107.167		N11_007	Fukushima	104	26	210.833	108	17.75	117.5			N05_183	Iwate	114	34.1	195.167	106	22.8	155			N18_185	Iwate	105	23.35	104.833	102	18.9	81.6667			N17_110	Fukushima	112	29.5	216.667	114	24.75	180.667
N12_107	Fukushima	104	28.6	151	109	20.1	86.1667	122.5		N11_008	Fukushima	108	17.8	144.5	111	20.45	147.667			N05_184	Iwate	108	37.25	124.667	102	27.15	86.1667			N18_186	Iwate	102	32.6	163.833	97	23.3	95.5			N17_112	Fukushima	111	23.4	95.6667	113	25.3	90.8333
N12_108	Fukushima	103	38.8	173.833	108	24.75	107.333	142		N11_009	Fukushima	114	21.5	107.667	112	19.15	64.5			N05_185	Iwate	121	26.35	122.5	113	29.25	87.8333			N18_187	Iwate	111	33	144.333	106	27.7	115.5			N17_113	Fukushima	109	17.8	89.3333	112	19.8	83.1667
N12_110	Fukushima	104	42.4	221.667	110	25.15	194.667	209.833		N11_010	Fukushima	103	21	146.333	108	18.6	119			N05_186	Iwate	108	38.15	150.333	102	23.8	96.6667			N18_188	Iwate	112	40.95	150	104	33.1	108			N17_114	Fukushima	100	24.2	111.333	107	21.4	136.833
N12_111	Fukushima	101	32.2	105.5	108	23.25	101.833	94.6667		N11_011	Fukushima	106	27.7	108.667	110	22.1	110.167			N05_187	Iwate	126	28.6	120.167	113	29.4	84			N18_189	Iwate	106	26.5	137.167	102	22.8	118.667			N17_115	Fukushima	112	23.9	137.167	113	23.7	119.5
N12_112	Fukushima	97	43.4	128.2	102	40.4	116	112.833		N11_012	Fukushima	115	32	152.167	117	29.2	141.167			N05_188	Iwate	112	39.7	164.75	106	28.25	110.833			N18_190	Iwate	122	21.35	74	106	24.2	65.1667			N17_116	Fukushima	142	33.1	151.667	142	26	105.333
N12_113	Fukushima	106	35.5	166.833	111	25.7	124.667	117.833		N11_013	Fukushima	103	27.7	158.833	109	20.65	108.167			N05_189	Iwate	117	35.45	127.5	108	27.55	77.3333			N18_191	Iwate	110	33.35	156.667	100	24.65	120.833			N17_117	Fukushima	124	17.6	69.8333	123	20.75	74.5
N12_114	Fukushima	99	33.1	121	106	27.2	102.833	92.1667		N11_014	Fukushima	100	23	177.5	107	18.1	140.667			N05_190	Iwate	118	28.2	137	109	27.45	95.8333			N18_192	Iwate	101	17.45	116.833	99	14.7	116.5			N17_118	Fukushima	115	26.3	113.667	NA	NA	NA
N12_115	Fukushima	101	26	158.833	112	21	111.667	125.667		N11_015	Fukushima	117	25.4	168.5	119	23.8	146.833			N05_191	Iwate	109	40.5	177.2	105	28.8	99.5			N18_193	Iwate	108	29.9	124.75	102	27.45	124.833			N17_119	Fukushima	118	29.5	187.167	120	26.15	197.833
N12_116	Fukushima	97	27.8	118.333	105	25.4	117.833	96.8333		N11_016	Fukushima	101	30.2	238.75	106	18.2	163.167			N05_192	Iwate	109	36.05	151.667	103	25.2	106.6			N18_194	Iwate	100	27.95	164.5	96	24.7	138.833			N17_120	Fukushima	115	27.1	166.5	114	23.85	129.167
N12_117	Fukushima	103	24.5	135.167	110	21.1	125.5	114.833		N11_017	Fukushima	106	19.4	143.5	108	21.2	106.667			N05_193	Iwate	111	28.5	151.5	107	22.8	122			N18_195	Iwate	102	28.6	153.833	96	21.8	102.5			N17_121	Fukushima	114	20.9	127	115	22.4	112.5
N12_118	Fukushima	115	24.7	134.833	120	24.2	135.5	153.667		N11_018	Fukushima	103	21.7	153.667	107	17.35	116			N05_194	Iwate	120	26.95	204	113	24.1	138.333			N18_196	Iwate	99	22.6	126.5	87	19.6	127.333			N17_122	Fukushima	110	21.4	184.833	114	24.2	162.167
N12_119	Fukushima	101	31.5	154.667	108	24.2	142.667	115.167		N11_019	Fukushima	112	30.6	155	114	26.1	126.333			N05_195	Iwate	116	27.35	102.667	109	25.35	84.3333			N18_197	Iwate	112	34.8	153.5	103	22.8	102			N17_123	Fukushima	112	21.7	135.167	112	21.7	137.2
N12_120	Fukushima	101	32.1	141.167	108	23.4	144.333	116		N11_020	Fukushima	100	22.7	141.833	105	14.65	103.5			N05_196	Iwate	112	26.9	141.667	109	18.65	97.6667			N18_198	Iwate	106	25	150.833	102	20.05	125.667			N17_124	Fukushima	120	18.8	107.333	114	23.5	102.667
N12_121	Fukushima	116	38.3	138.833	120	27.6	118.167	129.5		N11_021	Fukushima	105	20.2	179.333	110	21.6	115.333			N05_197	Iwate	122	37.65	107.667	111	34.95	85			N18_199	Iwate	102	27.1	112.333	98	21.45	104.167			N17_125	Fukushima	120	23.3	136	120	25.7	178.667
N12_122	Fukushima	106	19.4	145.333	109	19.1	147.833	159.667		N11_022	Fukushima	102	20.4	114.833	109	20.7	92			N05_198	Iwate	123	23.1	131.167	102	20.75	95.2			N18_200	Iwate	112	31	77.1667	102	18.5	64			N17_126	Fukushima	108	20.1	168.333	111	18.95	126.5
N12_123	Fukushima	96	37.2	99.6667	102	43.7	109.167	93.3333		N11_023	Fukushima	108	19.7	165.833	111	20.85	160.333			N05_199	Iwate	112	23.7	114.6	98	16.2	85.6667			N18_000	Fukushima	107	23.85	104.333	108	20.1	102.5			N17_128	Fukushima	123	26.5	131.333	120	26.3	121
N12_124	Fukushima	115	27.7	104	114	23.65	89.6667	88.3333		N11_024	Fukushima	113	28.6	139	113	28.4	129.833			N05_200	Iwate	131	29.7	124.5	116	32	78.4			N18_999	Fukushima	102	30.3	139	103	21.9	153.333			N17_129	Fukushima	106	19.9	104.333	113	22	89.1667
N12_125	Fukushima	100	36.1	130.333	106	29.6	113.667	101.167		N11_025	Fukushima	109	23	151.5	112	22.9	167.833			N05_201	Iwate	117	33.6	135	109	27.55	97.8333			N18_001	Fukushima	118	25.3	68	115	19.55	59.3333			N17_131	Fukushima	104	18.8	223.167	110	24.15	176.333
N12_126	Fukushima	93	26.7	88.5	99	23.9	86.8333	94.5		N11_026	Fukushima	115	22.3	141.667	117	26.5	144.667			N05_202	Iwate	112	46.85	151.667	102	28.3	82.8333			N18_002	Fukushima	104	21.4	164.5	103	25.3	182.667			N17_132	Fukushima	123	22.5	127.667	123	22.7	210.667
N12_127	Fukushima	97	23.1	113.833	102	29.5	115.5	122		N11_027	Fukushima	103	19.1	135.333	107	18.55	102.5			N05_203	Iwate	121	21.3	142	109	22.45	111.5			N18_003	Fukushima	110	23.25	92.1667	111	22.55	93.1667			N17_133	Fukushima	109	18.2	127.333	111	17.2	93.6667
N12_129	Fukushima	98	29.1	124.667	105	23.1	101.167	86.8333		N11_028	Fukushima	107	22.8	131	108	20.35	137.5			N05_204	Iwate	121	29.85	121	108	27.55	127.833			N18_004	Fukushima	111	27.55	126.333	112	24.6	130.25			N17_134	Fukushima	116	26.3	121	119	23.3	81.8333
N12_130	Fukushima	97	24.6	106.667	104	23.55	120	105.5		N11_029	Fukushima	108	26.7	180.833	110	23.65	163.667			N05_000	Fukushima	105	26.8	108.833	106	20.15	108.333			N18_005	Fukushima	110	16.85	97.5	110	23.05	106.167			N17_135	Fukushima	128	23.2	88.8333	123	21.45	71
N12_133	Fukushima	109	21.2	123.333	111	21.65	113.167	125.833		N11_030	Fukushima	112	30.8	188.667	111	24.25	123.333			N05_999	Fukushima	106	27.1	146	108	22.8	119.833			N18_006	Fukushima	113	23.1	127.5	111	22.95	107.667			N17_136	Fukushima	124	27.6	158	121	24	190.167
N12_134	Fukushima	96	26.6	94.6667	102	23.95	117.667	116.333		N11_031	Fukushima	106	29.3	136.667	110	25.5	127.833			N05_001	Fukushima	117	26.05	151.167	113	28.65	126.333			N18_007	Fukushima	106	22.5	107.333	109	29.4	91.6			N17_138	Fukushima	112	20.6	90.6	114	19.15	71.8333
N12_135	Fukushima	113	25.1	121	115	25.15	118.5	120.667		N11_032	Fukushima	100	28.3	200.833	102	19.3	171.333			N05_002	Fukushima	115	27.2	112.333	120	33.5	106			N18_008	Fukushima	108	18.2	115	109	18.2	98.6667			N17_139	Fukushima	108	23.4	119.167	111	21.6	104.333
N12_136	Fukushima	101	28	119.833	106	24.15	125	106		N11_033	Fukushima	115	25.4	176.167	114	18.5	114.833			N05_003	Fukushima	112	30.45	95.3333	117	32.2	76.5			N18_009	Fukushima	111	28.95	109.333	109	24.5	142			N17_144	Fukushima	115	17.9	100.333	118	20	92.8333
N12_137	Fukushima	99	21.5	71	107	19.15	74.1667	80.5		N11_034	Fukushima	112	26.5	178.667	113	22.05	147.5			N05_004	Fukushima	114	25.25	97.5	112	21.5	104.5			N18_010	Fukushima	112	22.5	76.5	117	22.35	84.1667			N17_145	Fukushima	114	22.5	160	115	19.8	149.833
N12_138	Fukushima	112	23.9	123.667	114	28.55	139	120.667		N11_035	Fukushima	111	24.9	147	114	21.55	98			N05_005	Fukushima	113	26.7	133.5	113	32.95	80.5			N18_011	Fukushima	111	26.1	88.3333	110	22.8	88.6667
N12_139	Fukushima	113	24.3	108.667	114	26.1	109.667	121.833		N11_036	Fukushima	109	25.9	144	110	24.75	108.5			N05_006	Fukushima	108	31.7	167.167	108	29.5	116.833			N18_012	Fukushima	115	27.45	105.5	113	31.35	90
N12_140	Fukushima	101	26.4	121.667	106	19.4	120.333	94.3333		N11_037	Fukushima	111	22.9	142.5	112	24.95	132			N05_007	Fukushima	109	28.65	143.667	110	25.55	124.167			N18_013	Fukushima	114	26.7	91.8333	112	25.4	87.1667
N12_141	Fukushima	106	27.3	101.667	109	24.1	120.667	115.333		N11_038	Fukushima	101	30.8	139.667	107	25.35	109			N05_008	Fukushima	113	24.15	80.8333	111	21.95	68			N18_014	Fukushima	109	26.95	102.167	109	29.5	87.25
N12_145	Fukushima	104	23.2	108.5	105	22.95	101	96.3333		N11_039	Fukushima	111	23.3	151.833	111	22.45	123.5			N05_009	Fukushima	107	26.4	115.167	107	29.3	96.8333			N18_015	Fukushima	117	18.7	69	111	23.5	69.8333
N12_146	Fukushima	104	29.8	100	107	20.6	99.1667	89		N11_040	Fukushima	114	36.5	165.333	112	26.8	134.667			N05_010	Fukushima	107	30.2	109.833	107	26.95	110.167			N18_016	Fukushima	110	21.3	74.6667	112	23.4	68
N12_147	Fukushima	97	33.7	112.667	104	29.3	103.333	82		N11_041	Fukushima	107	17.5	144.833	110	19.45	152			N05_011	Fukushima	127	22.5	95.6667	117	28.65	108.5			N18_017	Fukushima	102	24.6	112.167	108	24.15	131.167
N12_148	Fukushima	98	29.8	127.5	103	29.75	126	104.5		N11_042	Fukushima	108	20.2	143.167	116	22.95	194			N05_012	Fukushima	119	21.3	80.3333	118	27.9	90.1667			N18_018	Fukushima	106	26.9	156.333	109	31.8	172
N12_151	Fukushima	102	33.4	166.5	109	24	164	143.333		N11_043	Fukushima	108	19.3	121.833	113	21.65	119			N05_013	Fukushima	114	25.55	169.8	109	29.15	144.167			N18_019	Fukushima	112	30.1	75.3333	114	25.1	57.3333
N12_152	Fukushima	106	19	111	110	22.5	135.167	114.5		N11_044	Fukushima	99	25.9	141.5	105	20.6	137.833			N05_014	Fukushima	115	25.35	72.8333	116	27.1	66.3333			N18_020	Fukushima	102	22.2	100	113	26	81.6667
N12_155	Fukushima	115	24.5	115.167	117	28.3	147.833	105.667		N11_045	Fukushima	109	21.5	141.667	110	20.55	137.333			N05_015	Fukushima	118	26.8	74.8333	112	24.85	84.5			N18_021	Fukushima	112	31.4	129.167	113	36.3	120.5
N12_158	Fukushima	96	32.9	121.667	103	27.1	126.333	109.333		N11_046	Fukushima	104	18.4	143.167	109	19.5	131.5			N05_016	Fukushima	115	18.4	83.3333	111	24.25	77.5			N18_022	Fukushima	107	23.5	140.833	109	30.6	168.667
N12_159	Fukushima	92	33.4	100.167	99	27.5	104.5	104.5		N11_047	Fukushima	114	21.3	106.833	114	18.3	156.333			N05_017	Fukushima	127	35.3	123.833	125	31.35	108.333			N18_023	Fukushima	107	22.8	117	109	27.45	135.667
N12_161	Fukushima	115	29	129.667	117	31.3	158.5	127		N11_048	Fukushima	100	25.1	120.167	103	21.6	117			N05_018	Fukushima	114	30.2	141.5	110	29.9	119.5			N18_024	Fukushima	108	18.6	124.167	109	21.3	121.667
N12_162	Fukushima	91	25	75	99	31	89	98.6667		N11_049	Fukushima	109	22.5	117.833	113	24.15	130.833			N05_019	Fukushima	112	28	104.167	108	29.4	84.6667			N18_025	Fukushima	101	23.2	122	104	25.5	196
										N11_050	Fukushima	112	22.1	183.667	110	21.05	155.667			N05_020	Fukushima	115	32.5	152.667	112	32.5	98.6667			N18_026	Fukushima	103	28.3	123.167	107	34	112.5
										N11_051	Fukushima	111	23	143.167	115	23.05	175.667			N05_021	Fukushima	117	31.5	102.667	115	32.5	86.5			N18_027	Fukushima	106	22.4	199.833	108	29.7	177.167
										N11_052	Fukushima	106	22.1	167.833	108	20.75	184.167			N05_022	Fukushima	115	20.9	151.833	112	25.95	102			N18_028	Fukushima	103	21.7	109.833	106	23.4	124.333
										N11_053	Fukushima	116	22.8	102.5	112	21.1	126.667			N05_023	Fukushima	116	41.05	112.5	112	39.9	86.6667			N18_029	Fukushima	114	26.2	74.6667	113	23.65	58.6667
										N11_054	Fukushima	112	20.2	142.333	113	22.85	148.5			N05_024	Fukushima	115	29	99.6667	113	27.65	60.6667			N18_030	Fukushima	107	27.6	117.5	107	22.9	112.667
										N11_055	Fukushima	107	20.5	156.5	109	19.05	131			N05_025	Fukushima	105	24.2	137.2	106	26.25	112.167			N18_031	Fukushima	114	26.8	124.833	114	21.2	90.6667
										N11_056	Fukushima	107	22	106.167	106	21.05	139.167			N05_026	Fukushima	114	29.7	101.833	110	25.55	96.5			N18_032	Fukushima	109	22.9	134.833	109	21.95	137.333
										N11_057	Fukushima	111	25.4	153.667	111	23.75	144.667			N05_027	Fukushima	114	39.4	210.5	114	30.4	171.833			N18_033	Fukushima	109	29.3	120.5	110	27.25	126.667
										N11_058	Fukushima	112	22.4	139.667	109	21.2	153.333			N05_028	Fukushima	118	29.8	119.333	114	33.3	117			N18_034	Fukushima	113	26.5	168.5	113	24.95	147
										N11_059	Fukushima	108	19	140.167	110	21.3	133.5			N05_029	Fukushima	118	28.2	127.667	110	28.2	119.833			N18_035	Fukushima	104	27.6	168.167	106	25	124.5
										N11_060	Fukushima	109	21.7	127.5	109	22.2	123.167			N05_030	Fukushima	122	30.6	92.8333	117	37.4	68.1667			N18_036	Fukushima	NA	NA	NA	101	23.25	110
										N11_061	Fukushima	118	28.5	124.5	111	23.1	129.667			N05_031	Fukushima	115	27.25	124.5	112	26.55	112.667			N18_037	Fukushima	103	28.6	168.5	108	32.3	151
										N11_062	Fukushima	117	29.5	178.167	114	24.4	141.833			N05_032	Fukushima	112	25	123.167	108	26.2	124.833			N18_038	Fukushima	NA	NA	NA	109	25.2	96.6667
										N11_063	Fukushima	96	31.5	138	100	20.8	129.167			N05_033	Fukushima	115	24.5	155.667	114	25.65	123.667			N18_039	Fukushima	107	20.9	118.833	110	25.65	120
										N11_064	Fukushima	119	33.6	138.333	116	25.45	122.5			N05_034	Fukushima	124	24.1	67.8333	116	27.5	60.6667			N18_040	Fukushima	108	17	110.333	109	20.6	106.833
										N11_065	Fukushima	112	23.1	155.667	108	18.75	169.5			N05_035	Fukushima	109	23.8	130	109	22.9	115.5			N18_041	Fukushima	109	24.75	86.3333	111	24.45	67
										N11_066	Fukushima	111	21.1	127.333	111	22.95	97.6667			N05_036	Fukushima	126	25.9	85.6667	120	28.5	80			N18_042	Fukushima	96	29.4	126.667	101	26.2	124
										N11_067	Fukushima	102	22.8	158.2	105	20.9	182.333			N05_037	Fukushima	113	37.6	110.833	112	34.1	88.3333			N18_043	Fukushima	108	31.1	139.333	106	23.75	136.5
										N11_068	Fukushima	114	26.4	173.5	111	20.35	162.5			N05_038	Fukushima	113	21.3	163.167	114	24.3	146.5			N18_044	Fukushima	107	28.5	125.333	108	27.4	100.667
										N11_069	Fukushima	NA	22.8	152	111	19.8	121.333			N05_039	Fukushima	109	21.75	168.167	111	24.4	153.333			N18_045	Fukushima	97	26.8	169	108	23.1	135.8
										N11_070	Fukushima	108	18.3	142.833	109	20.15	150.833			N05_040	Fukushima	112	28.5	138.4	113	25.7	113.833			N18_046	Fukushima	114	27.3	105.5	110	26.2	125.167
										N11_071	Fukushima	116	24.5	140.333	112	22.25	109			N05_041	Fukushima	118	21.25	65.6667	118	23.9	73.3333			N18_047	Fukushima	99	37.2	93.2	103	25.1	83.5
										N11_072	Fukushima	106	28	170.5	104	25	174.667			N05_042	Fukushima	108	26.3	141.667	108	22.45	113.5			N18_048	Fukushima	100	16.2	92.8333	106	18.25	112.167
										N11_073	Fukushima	103	24.6	148	106	17.7	205.167			N05_043	Fukushima	111	28.1	96.5	109	28.3	106.833			N18_049	Fukushima	113	21.1	127.5	123	24.55	126.833
										N11_074	Fukushima	114	32.6	143.833	110	29.5	140.667			N05_044	Fukushima	115	23.5	159.5	113	27.45	107.167			N18_050	Fukushima	105	19	129.333	110	24.4	135.5
										N11_075	Fukushima	116	30.4	137.667	112	25.5	109.167			N05_045	Fukushima	116	23.8	106.667	117	24.25	89			N18_051	Fukushima	114	18.05	65.5	110	18.7	75.8333
										N11_076	Fukushima	119	23.7	93.3333	114	26.95	84.8333			N05_046	Fukushima	114	24.7	97.5	115	29.55	86.8333			N18_052	Fukushima	106	23.6	80	107	19.5	69.5
										N11_077	Fukushima	116	23	158.333	113	17.4	108.333			N05_047	Fukushima	103	28.5	118.833	106	34.3	111.333			N18_053	Fukushima	105	23.8	150.5	107	26.6	138.5
										N11_078	Fukushima	113	22.8	176.5	111	23.3	148.5			N05_048	Fukushima	117	27.6	154	116	29.65	131.5			N18_054	Fukushima	NA	NA	NA	111	21.2	75.8
										N11_079	Fukushima	112	26.1	179.5	113	24.5	138.5			N05_049	Fukushima	117	25.65	90.1667	114	26.95	77.3333			N18_055	Fukushima	108	24.4	159	106	24.1	156.167
										N11_080	Fukushima	102	29.2	161.6	104	26.5	158			N05_050	Fukushima	114	20.7	69.5	113	19.8	52.8333			N18_056	Fukushima	103	24.4	123.333	105	20.95	92.6667
										N11_081	Fukushima	111	25.6	123.167	112	23.75	130.833			N05_051	Fukushima	109	24	95.1667	113	25.5	62.8333			N18_057	Fukushima	113	18.1	112.5	111	19.5	87.8333
										N11_082	Fukushima	100	26.2	142.333	103	19.75	137.5			N05_052	Fukushima	115	22.7	130.667	115	27.5	117.833			N18_058	Fukushima	108	21	96.3333	104	16.05	82
										N11_083	Fukushima	114	24.4	161	113	25.75	209.833			N05_053	Fukushima	107	28.9	134.667	107	28.95	107.167			N18_059	Fukushima	114	19.2	84.8333	110	21.35	72.8333
										N11_084	Fukushima	113	25	143.833	111	23.75	163.6			N05_054	Fukushima	112	29.9	157	111	25.8	127			N18_060	Fukushima	109	26.4	115.5	106	20.7	125.667
										N11_085	Fukushima	112	25.3	113	111	27.25	126.833			N05_055	Fukushima	122	25.8	134.667	115	23.15	120.333			N18_061	Fukushima	108	22.5	95.5	109	22.7	72.8333
										N11_086	Fukushima	110	25.4	131.167	112	24.1	138.667			N05_056	Fukushima	108	24.2	120.333	110	26.4	131			N18_062	Fukushima	114	30	110.167	111	24.8	71.8333
										N11_087	Fukushima	109	33.6	198.333	110	22.2	129			N05_057	Fukushima	114	29	159	117	25.9	139			N18_063	Fukushima	123	31.3	122.5	112	23.2	94.6667
										N11_088	Fukushima	94	30.7	128.833	99	23.2	136			N05_058	Fukushima	115	36.6	136.833	119	31.5	122.5			N18_064	Fukushima	105	26.2	104.5	104	21	74.3333
										N11_089	Fukushima	101	26.8	224	108	20.9	237.333			N05_059	Fukushima	114	27.6	146	111	24.35	131.5			N18_065	Fukushima	NA	29.1	176.167	108	24.6	151.167
										N11_090	Fukushima	108	23.5	151.167	109	20.95	121.667			N05_060	Fukushima	112	39.1	145.333	116	35.5	123			N18_066	Fukushima	107	28.4	109.5	109	23.85	89
										N11_091	Fukushima	107	24.4	153.833	110	23.75	153.5			N05_061	Fukushima	117	29.3	112.5	120	35	77.6667			N18_067	Fukushima	115	28.8	92.3333	112	24.45	63.5
										N11_092	Fukushima	116	23.6	162.167	113	24.65	143			N05_062	Fukushima	118	36	84.5	119	31.95	100.167			N18_068	Fukushima	114	23.4	102.333	115	20.25	76.3333
										N11_093	Fukushima	112	23.1	131.667	112	24.1	123			N05_063	Fukushima	126	27.95	60.1667	120	26.35	61.1667			N18_069	Fukushima	102	38.5	150.5	104	27.05	155
										N11_094	Fukushima	104	30.7	211.5	108	26	244.833			N05_064	Fukushima	131	36.6	74.5	125	41	60			N18_070	Fukushima	117	30	142.833	113	24.85	110.167
										N11_095	Fukushima	100	29.5	156.5	107	21	168.833			N05_065	Fukushima	101	22.7	145.333	104	23.65	152			N18_071	Fukushima	118	25.7	102.167	113	23	91.8333
										N11_096	Fukushima	107	19.9	162.5	105	17.4	137.333			N05_066	Fukushima	116	19.1	94	114	24.65	78			N18_072	Fukushima	112	24.2	115.167	111	22.95	104.833
										N11_097	Fukushima	101	27.8	116.833	104	23.35	108.833			N05_067	Fukushima	116	25.8	129.833	117	28.15	120.333			N18_073	Fukushima	108	16.2	102.2	107	16.9	93.6667
										N11_098	Fukushima	101	27	137.167	104	22.1	106.333			N05_068	Fukushima	122	26.5	105.333	113	22.15	96			N18_074	Fukushima	99	28.1	236.167	101	19.25	224.5
										N11_099	Fukushima	108	27.3	104.833	107	24.6	112.5			N05_069	Fukushima	125	32.3	187.5	120	29	139.833			N18_075	Fukushima	113	20.9	93.6667	112	23.95	70.3333
										N11_100	Fukushima	118	19.9	163.667	115	18.5	123			N05_070	Fukushima	105	27.6	128.2	108	22.25	103.5			N18_076	Fukushima	106	24.6	178	109	23.9	152.667
										N11_101	Fukushima	100	22.5	153.167	103	25.8	141.667			N05_071	Fukushima	126	32.5	80.1667	121	30.35	56.8333			N18_077	Fukushima	110	18.7	146.833	107	23.2	166.6
										N11_102	Fukushima	110	19.9	163.667	110	24.05	184			N05_072	Fukushima	114	33.2	140.667	113	33.1	86			N18_078	Fukushima	108	25.5	68.3333	109	24.45	62.1667
										N11_103	Fukushima	117	31.5	113.333	112	23.7	104			N05_073	Fukushima	114	23.1	98.8333	109	23.45	88.6667			N18_079	Fukushima	112	25	145.167	109	25.1	139
										N11_104	Fukushima	116	28	170.5	115	27.05	178.5			N05_074	Fukushima	126	33.4	84.2	118	29.65	65.5			N18_080	Fukushima	114	24.7	107.5	110	21.85	90.5
										N11_105	Fukushima	116	26.5	152.5	115	23.3	167.667			N05_075	Fukushima	114	27.4	92.8333	115	28.85	78.1667			N18_081	Fukushima	120	29.6	115.833	120	27	95.3333
										N11_106	Fukushima	116	20.6	113.667	113	24.15	125.833			N05_076	Fukushima	114	24.8	127.167	113	28.95	102.5			N18_082	Fukushima	115	28	148.333	114	27.9	102
										N11_107	Fukushima	109	28.6	130.167	109	25.35	162.167			N05_077	Fukushima	126	25.85	73.5	115	25.25	67.1667			N18_083	Fukushima	104	27.2	110	107	27.85	98.8333
										N11_108	Fukushima	108	22.6	123.167	109	19.25	196.167			N05_078	Fukushima	113	30.6	100.167	115	29.35	98.3333			N18_084	Fukushima	115	26	73.8333	113	24.85	73.8333
										N11_109	Fukushima	107	24	112	109	23.9	95.1667			N05_079	Fukushima	119	30.1	108.167	115	26.95	81.6667			N18_085	Fukushima	108	29	99.1667	114	25.15	70.5
										N11_110	Fukushima	111	22.2	122.5	111	20.3	159.167			N05_080	Fukushima	108	29.35	134.667	108	28.1	94.4			N18_086	Fukushima	NA	22.6	134	107	28.25	142.333
										N11_111	Fukushima	108	20.5	121.833	110	22.85	156.167			N05_081	Fukushima	126	37.5	94.6667	113	32.75	104			N18_087	Fukushima	113	14	99.8333	111	18.6	72.8333
										N11_112	Fukushima	103	23.1	136.833	106	20.2	148.333			N05_082	Fukushima	106	29.5	136.5	109	27.3	110.5			N18_088	Fukushima	109	20.5	85.5	113	24.8	60
										N11_113	Fukushima	101	36.5	216.333	103	29.55	312.5			N05_083	Fukushima	107	23.9	84.6667	107	22.45	91			N18_089	Fukushima	107	21.3	117	109	21.6	97.6667
										N11_114	Fukushima	114	30.6	132	111	28.75	185.167			N05_084	Fukushima	114	21.1	78.6667	112	28.85	90.6667			N18_090	Fukushima	106	19.6	92.6667	109	23.9	79.6667
										N11_115	Fukushima	115	29.3	205	117	29.2	213.833			N05_085	Fukushima	NA	NA	NA	122	31.35	121.333			N18_091	Fukushima	105	29.3	139.833	108	32.8	149.167
										N11_116	Fukushima	108	20.7	130.167	110	19.2	149.667			N05_086	Fukushima	126	31.1	136.833	121	33.1	128.333			N18_092	Fukushima	109	20.7	80.5	109	21.3	92.5
										N11_117	Fukushima	125	25.8	106	119	27.55	98.6667			N05_087	Fukushima	114	28.8	99.3333	113	20.2	79.5			N18_093	Fukushima	116	27	119.833	111	24.55	103.5
										N11_118	Fukushima	107	20.3	123.333	108	18.45	136.333			N05_088	Fukushima	122	33.3	129.333	115	32.75	95.8333			N18_094	Fukushima	114	26.5	130.167	114	22.95	100.167
										N11_119	Fukushima	111	28.3	125.667	114	23.85	110.5			N05_089	Fukushima	124	22.25	163.667	118	25.2	121.167			N18_095	Fukushima	111	23.1	98.5	112	24.2	76.1667
										N11_120	Fukushima	109	23	164.167	109	22.3	197.667			N05_090	Fukushima	125	23.95	90.5	120	27.95	79.5			N18_096	Fukushima	113	18.4	93.6667	112	20.55	88.8333
										N11_121	Fukushima	111	22.5	196.333	113	22.8	189.833			N05_091	Fukushima	117	21.4	91.1667	116	23.35	98			N18_097	Fukushima	109	20.6	212.667	111	22.05	153.5
										N11_122	Fukushima	106	18.7	147.333	109	17.2	139.833			N05_092	Fukushima	114	23.05	98.1667	116	26.25	74.5			N18_098	Fukushima	116	28.9	131	116	31.5	103.333
										N11_123	Fukushima	114	22.3	125.833	108	20	142.833			N05_093	Fukushima	117	21.85	90	115	23.4	89			N18_099	Fukushima	106	21.2	104.167	113	22.95	83.3333
										N11_124	Fukushima	100	26.6	221.667	103	27.2	234.167			N05_094	Fukushima	114	20.3	122.333	111	20.9	117.667			N18_100	Fukushima	107	22.6	124.167	111	19.8	112.5
										N11_125	Fukushima	109	20.6	146.833	114	21.2	125.167			N05_095	Fukushima	104	23.55	129.5	109	24.95	106.833			N18_101	Fukushima	104	23.6	141	109	20.55	129
										N11_126	Fukushima	115	18.7	136.833	114	20.7	126			N05_096	Fukushima	123	28.8	87.6667	121	30.2	110			N18_102	Fukushima	108	18	95	112	20.7	82.1667
										N11_127	Fukushima	113	20.4	124	118	20.65	136.167			N05_097	Fukushima	118	26.85	92.3333	114	26.45	77.1667			N18_103	Fukushima	109	32.5	151	113	40.8	158.2
										N11_128	Fukushima	102	42.7	123.833	105	32.5	114.5			N05_098	Fukushima	117	18	98.6667	115	22.15	94.1667			N18_104	Fukushima	104	26.4	164.833	109	25.6	173.333
										N11_129	Fukushima	103	29.6	261	108	22.75	199			N05_099	Fukushima	116	23.4	98.3333	113	25.5	85.5			N18_105	Fukushima	118	25.3	67.5	113	26.05	72.5
										N11_130	Fukushima	114	25.9	192.333	117	24.95	220.333			N05_100	Fukushima	128	20.85	72.6667	124	25.65	74.1667			N18_106	Fukushima	109	24.1	159.5	112	26.6	127
										N11_131	Fukushima	115	28.8	171.833	115	24	181.5			N05_101	Fukushima	NA	23.8	74.6667	114	27.5	67.1667			N18_107	Fukushima	109	32.8	108.167	110	28.3	102.833
										N11_132	Fukushima	111	13.3	112.167	111	18.1	120.667			N05_102	Fukushima	112	33.6	118	114	29.2	72			N18_108	Fukushima	116	22.2	130.833	117	23.35	144.167
										N11_133	Fukushima	111	26.7	152.833	110	23.85	120.667			N05_103	Fukushima	115	37.9	158.167	110	33	123.333			N18_109	Fukushima	112	22.1	65.3333	115	23.95	53.1667
										N11_134	Fukushima	106	21.8	134.833	107	21.45	157			N05_104	Fukushima	125	46	93.5	116	40.4	98.8333			N18_110	Fukushima	109	20	145.833	107	25.3	133.333
										N11_135	Fukushima	110	16	145.333	116	22.9	143.167			N05_105	Fukushima	118	26.15	94.5	114	27.85	71.6667			N18_111	Fukushima	101	25.6	141.333	109	24.1	114.333
										N11_136	Fukushima	119	24	208.5	117	25.75	189			N05_106	Fukushima	104	16.45	93.3333	107	15.6	83.5			N18_112	Fukushima	114	25.5	134.167	116	23.8	118.167
										N11_137	Fukushima	108	19.9	162.167	111	18.9	103.667			N05_107	Fukushima	119	24.45	72.3333	114	25.3	77.1667			N18_113	Fukushima	108	27.9	107.333	111	24.15	103.5
										N11_138	Fukushima	112	17.7	129.667	113	15.8	109.833			N05_108	Fukushima	144	24.5	51.1667	143	32.05	51.8333			N18_114	Fukushima	103	23.3	139.667	108	23.15	127.5
										N11_139	Fukushima	98	31.6	166	106	28.35	197.667			N05_109	Fukushima	111	26.55	148.167	109	24.05	125.5			N18_115	Fukushima	113	24.6	96.5	110	21.85	87.1667
										N11_140	Fukushima	106	18.3	153	109	22.5	119			N05_110	Fukushima	107	21.55	123.833	110	20.75	117.667			N18_116	Fukushima	113	22.2	81	109	24.95	76.5
										N11_141	Fukushima	106	29.5	124	110	29.15	115.833			N05_111	Fukushima	121	25.1	74.5	117	24.5	67.5			N18_117	Fukushima	113	27.2	94.5	114	22.9	89.8333
										N11_142	Fukushima	111	22.9	152	112	21.2	147.167			N05_112	Fukushima	109	29.3	156.833	110	27.1	111.333			N18_118	Fukushima	118	22.8	77.5	119	26.9	63.8333
										N11_143	Fukushima	98	38.4	157.6	106	26.6	175.667			N05_113	Fukushima	110	30.5	75.1667	111	25.25	76.8333			N18_119	Fukushima	108	24.1	95.3333	113	22.25	86.6667
										N11_144	Fukushima	114	27.1	166.5	116	28.05	138.667			N05_114	Fukushima	117	22.25	165	114	26.85	137.333			N18_120	Fukushima	NA	24.3	113.667	110	23.95	110.667
										N11_145	Fukushima	109	22.5	130.333	111	20.45	123.667			N05_115	Fukushima	110	24.5	73.1667	112	23.9	57.5			N18_121	Fukushima	114	20.2	116.167	118	24.85	122.667
										N11_146	Fukushima	112	25.8	124.333	115	23.25	121			N05_116	Fukushima	106	20.8	120.333	108	21	85.1667			N18_122	Fukushima	109	24.3	94.6667	112	24	74.8333
										N11_147	Fukushima	114	27.9	145.167	115	23.25	110.833			N05_117	Fukushima	117	32.2	87.3333	120	30.1	79.1667			N18_123	Fukushima	102	19.6	129.833	109	27.65	108.167
										N11_148	Fukushima	113	28.6	147.333	116	30.05	132			N05_118	Fukushima	112	20.75	82.1667	115	22.7	77.8333			N18_124	Fukushima	108	29	107.333	110	27.2	92
										N11_149	Fukushima	114	27.8	162.333	117	25.2	138.667			N05_119	Fukushima	126	30.4	105.667	118	31.95	109.333			N18_125	Fukushima	107	29.6	102.667	110	25.25	71.8333
										N11_150	Fukushima	104	27.4	125	109	20.3	94			N05_120	Fukushima	123	20.7	109.333	117	21.9	107.167			N18_126	Fukushima	106	29.7	142.667	107	31.85	128.667
										N11_151	Fukushima	108	22.5	186.5	111	21.1	131.167			N05_121	Fukushima	110	19.05	107.5	111	22.6	79			N18_127	Fukushima	114	20.1	49.1667	115	21.55	53.5
										N11_152	Fukushima	106	21.2	181.667	109	19.9	193.167			N05_122	Fukushima	111	27.05	163.833	110	25.6	156.667			N18_128	Fukushima	111	19.6	108	112	23.05	111.167
										N11_153	Fukushima	108	26.5	143.833	113	23.4	125			N05_123	Fukushima	120	21.45	89.1667	115	20.6	76.5			N18_129	Fukushima	107	20.1	117.5	109	22.85	80.8333
										N11_154	Fukushima	114	29.3	102	112	22.65	85.6667			N05_124	Fukushima	105	23	175.333	110	21.35	138.5			N18_130	Fukushima	117	24.6	124	114	24.55	115
										N11_155	Fukushima	111	25.3	122.333	115	21.35	114			N05_125	Fukushima	124	23.6	79.1667	124	29.35	79.8333			N18_131	Fukushima	106	24.4	136.167	111	23.5	139.833
										N11_156	Fukushima	112	21.2	137.667	113	18.7	147			N05_126	Fukushima	113	25.4	104.333	115	27.7	101.833			N18_132	Fukushima	112	17.5	77.5	115	23.5	68.1667
										N11_157	Fukushima	111	20	122.333	115	17.75	83.1667			N05_127	Fukushima	115	28.1	101.667	110	22.8	89.3333			N18_133	Fukushima	111	23	99	115	24	94.4
										N11_158	Fukushima	104	28.3	117.667	108	13.7	99.8333			N05_128	Fukushima	111	22.6	98.6667	111	24.45	92.3333			N18_134	Fukushima	102	28.9	123.667	103	25.85	119.667
										N11_159	Fukushima	104	29.5	216.333	109	15.7	179.667			N05_129	Fukushima	118	22.7	91.6667	117	26.65	65.8333			N18_135	Fukushima	117	21.6	109.833	121	27.35	95.3333
										N11_160	Fukushima	105	29.2	188.167	108	17.95	134.5			N05_130	Fukushima	114	25.3	129.667	113	18.85	123.6			N18_136	Fukushima	118	30.3	136	117	27.35	154.167
										N11_161	Fukushima	101	27.8	147.833	108	18.9	129.6			N05_131	Fukushima	107	35.65	136.167	109	22.15	87.6667			N18_137	Fukushima	111	32.9	119.5	113	25	119.5
										N11_162	Fukushima	119	25.6	149.667	113	21.35	128.167			N05_132	Fukushima	108	28.7	105.333	109	29.9	106.167			N18_138	Fukushima	115	24	107	117	26.35	115
										N11_163	Fukushima	107	27	146.667	108	23.3	159.4			N05_133	Fukushima	115	29.85	127.167	112	22.2	77.3333			N18_139	Fukushima	104	28	100.833	107	26.35	80.3333
										N11_164	Fukushima	114	22.4	161.333	111	16.5	109.4			N05_134	Fukushima	116	25.6	95	112	22.85	91			N18_140	Fukushima	110	19.7	86.1667	112	24.5	76
										N11_165	Fukushima	118	30.6	139	112	20.5	133.5			N05_135	Fukushima	115	29.2	104	114	30.55	80.5			N18_141	Fukushima	NA	23	105	114	23.8	92.6667
										N11_166	Fukushima	117	23.8	106.667	119	22.15	111.833			N05_136	Fukushima	124	28.15	97.8333	117	26.8	89			N18_142	Fukushima	116	23.4	90.1667	112	23.55	77
										N11_167	Fukushima	106	39.3	183.833	109	20.1	162.333			N05_137	Fukushima	120	21.9	86.1667	115	22.75	78.6667			N18_143	Fukushima	111	33.1	101.167	114	31.15	82
										N11_168	Fukushima	111	20.7	119.5	113	21.15	108.667			N05_138	Fukushima	116	29.1	100.5	113	23.95	72.3333			N18_144	Fukushima	107	21.7	155.667	113	23.4	138.5
										N11_169	Fukushima	115	22.2	208.333	112	16.5	117.667			N05_139	Fukushima	117	27.2	97.1667	119	31.3	107.167			N18_145	Fukushima	110	24.4	132.667	112	31.9	127.167
										N11_170	Fukushima	117	33.8	199.833	114	23.7	167.5			N05_140	Fukushima	114	27.05	80.6667	113	21.35	58			N18_146	Fukushima	109	38.1	126.333	111	30.6	128.5
										N11_171	Fukushima	118	20.4	121.667	116	20.65	120.167			N05_141	Fukushima	122	23	98.5	119	22.8	76.3333			N18_147	Fukushima	114	34.5	122.833	119	31.7	124
										N11_172	Fukushima	113	27.5	114	112	21.1	80.8333			N05_142	Fukushima	118	25.2	153.333	112	21.6	93.5			N18_148	Fukushima	106	28.85	105.833	108	24.05	93.1667
										N11_173	Fukushima	105	17.4	140.833	108	16.55	139.667			N05_143	Fukushima	118	20.8	75.3333	110	22	86			N18_149	Fukushima	98	26.6	144.667	106	23.6	132.167
										N11_174	Fukushima	107	22.8	106.333	111	22.5	108.6			N05_144	Fukushima	117	29.5	106.333	115	23.1	83.1667			N18_150	Fukushima	106	23.4	119	111	30	82
										N11_175	Fukushima	115	27.2	142.5	112	19.4	108.833			N05_145	Fukushima	116	28.4	130.667	114	29.7	93.8333			N18_151	Fukushima	NA	NA	NA	107	26.75	127.167
										N11_177	Fukushima	105	34.4	196.167	112	20.55	120.167			N05_146	Fukushima	109	30.7	130.667	109	27	116.833			N18_152	Fukushima	111	33.15	98	113	31.3	72.6667
										N11_178	Fukushima	108	17.4	101.667	111	21.05	101.833			N05_147	Fukushima	128	31.15	105	119	25.05	83.1667			N18_153	Fukushima	110	19.45	107.667	110	22.8	103.333
										N11_179	Fukushima	115	17.2	150.833	112	20.45	96.3333			N05_148	Fukushima	97	18.9	97.1667	102	16.45	99.8333			N18_154	Fukushima	106	18.95	86.5	105	21.6	87.3333
										N11_180	Fukushima	108	28.9	148.5	111	24.2	121.667			N05_149	Fukushima	119	36.2	104.167	119	32.7	80			N18_155	Fukushima	106	18.9	129.167	108	23.65	111.167
										N11_181	Fukushima	115	23	140.833	110	17.85	127.5			N05_150	Fukushima	109	28.35	140.5	110	22.25	124.667			N18_156	Fukushima	111	25.4	117.6	117	21.65	109.75
										N11_182	Fukushima	112	19.2	158.333	109	17.75	151.833			N05_151	Fukushima	129	27.6	84.1667	116	29.5	96.8333			N18_157	Fukushima	110	26.6	154.833	110	23.5	151.167
										N11_183	Fukushima	116	23	119.167	112	22.2	121.833			N05_152	Fukushima	126	26.6	101.333	122	29.85	89.8333			N18_158	Fukushima	NA	20.4	100.5	108	22.7	96.5
										N11_184	Fukushima	117	19.6	152.333	117	18.7	150			N05_153	Fukushima	NA	29.95	115	116	27.5	95.5			N18_159	Fukushima	109	25.4	107.333	115	23.5	87.5
										N11_185	Fukushima	NA	NA	NA	111	21.2	113.5			N05_154	Fukushima	116	23.35	89.6667	115	28.75	111.667			N18_160	Fukushima	112	24.5	123	111	24.95	102.833
										N11_187	Fukushima	109	20.8	122.6	111	16.85	98.5			N05_156	Fukushima	115	20.4	92.8333	111	21.5	74.8333			N18_161	Fukushima	109	27.95	127.167	110	28.5	108
										N11_188	Fukushima	117	25.4	102.667	116	22.5	98.1667			N05_157	Fukushima	117	25.8	162	112	25.35	172.333			N18_162	Fukushima	112	24	118.167	109	23.65	110.833
										N11_189	Fukushima	118	20.9	90	122	23.2	111.5			N05_159	Fukushima	109	26.5	159.667	109	22	122.5			N18_163	Fukushima	114	22.4	103.5	112	25.75	93.6667
																				N05_160	Fukushima	112	24.4	114.333	115	29.25	111			N18_165	Fukushima	112	26.9	118.833	114	23.35	109.833
																				N05_161	Fukushima	108	32.45	101	112	31.3	69.8333			N18_166	Fukushima	NA	NA	NA	106	22.65	115.833
																				N05_162	Fukushima	117	35.15	142.5	112	35.9	132			N18_167	Fukushima	102	26	93.5	109	19.65	97.6667
																				N05_163	Fukushima	138	29.7	88.3333	123	26.95	109.167			N18_168	Fukushima	102	28.6	89.5	107	27.7	135.833
																				N05_164	Fukushima	112	25.6	102.833	112	23.05	84.5			N18_169	Fukushima	112	21.05	91	115	25.8	89.1667
																				N05_165	Fukushima	115	26.2	158	114	30.2	158.667			N18_170	Fukushima	103	20.7	89.3333	110	20.65	83.3333
																				N05_166	Fukushima	114	25	78	117	28.4	80.8333			N18_171	Fukushima	98	21.8	173.167	103	22.45	205.167
																				N05_167	Fukushima	118	29.05	83	120	24.4	81.6667			N18_172	Fukushima	106	23.05	102.833	112	23.05	102.333
																				N05_168	Fukushima	106	25.7	172.667	108	20.5	166.333			N18_173	Fukushima	105	NA	NA	109	27.5	111.333
																				N05_169	Fukushima	115	30.95	161.167	110	26.05	166.833			N18_174	Fukushima	107	18.9	102.333	110	22.45	86.8333
																				N05_170	Fukushima	104	26.65	124.667	105	26.45	142.5			N18_175	Fukushima	107	24.5	118.167	111	26.5	113.833
																				N05_171	Fukushima	110	31.5	104.167	110	28.25	99			N18_176	Fukushima	97	29.8	166.667	105	30.2	175.667
																				N05_172	Fukushima	115	32.15	100.5	114	29.2	78.5			N18_177	Fukushima	101	30.9	118.667	107	33.7	141.333
																				N05_173	Fukushima	115	27.4	143.167	111	27.95	134.167			N18_178	Fukushima	111	19.8	75.6667	114	27.05	77.6667
																				N05_174	Fukushima	114	30	113.333	111	27.65	120			N18_179	Fukushima	104	23.75	171.167	109	22.2	165.667
																				N05_175	Fukushima	116	18.3	103.333	113	22	86			N18_180	Fukushima	109	25.9	172.5	111	23.7	162.667
																				N05_176	Fukushima	116	35.2	105	117	34.25	81.6667			N18_181	Fukushima	NA	NA	NA	106	21.95	162.667
																				N05_177	Fukushima	111	19.8	70.6667	107	23.35	75.8333			N18_182	Fukushima	107	24.75	92.5	108	20	95.8333
																				N05_178	Fukushima	115	26.7	86.3333	112	25.6	80.1667			N18_183	Fukushima	116	24.1	65.8333	114	25.4	64.3333
																				N05_179	Fukushima	115	19.4	120.5	113	21.7	102.167			N18_184	Fukushima	100	36.3	137.667	106	31.8	113.833
																				N05_180	Fukushima	126	22.1	94.1667	120	24.65	97.3333			N18_185	Fukushima	104	16.8	94.3333	108	21.05	68.8333
																				N05_181	Fukushima	114	30.2	148.5	115	30.2	129			N18_186	Fukushima	103	20.4	126	107	28.5	106.833
																				N05_182	Fukushima	112	30.55	142.5	111	28.4	136			N18_187	Fukushima	114	21.9	90.3333	113	25.5	104.333
																				N05_183	Fukushima	116	24.1	159.667	114	24.35	134.667			N18_188	Fukushima	111	30.9	109.333	114	29.95	88
																				N05_184	Fukushima	109	30.3	101.667	110	28.25	101			N18_189	Fukushima	107	22.8	117.5	109	28.55	102.833
																				N05_185	Fukushima	123	22.5	91.1667	120	29.05	93.3333			N18_190	Fukushima	117	20.5	60.3333	114	24.15	55.8333
																				N05_186	Fukushima	111	27.5	111	110	25.3	112.167			N18_191	Fukushima	108	25.3	114.833	111	26.5	143.333
																				N05_187	Fukushima	125	30.5	84.1667	117	32.85	91			N18_192	Fukushima	104	12.65	106.833	106	17.4	125.833
																				N05_188	Fukushima	114	29.7	124.333	113	27.5	91.3333			N18_193	Fukushima	107	24.35	111.167	109	27.2	116.333
																				N05_189	Fukushima	118	26.25	76.6667	114	27.65	73.6			N18_194	Fukushima	101	29.7	141.5	107	27	131
																				N05_190	Fukushima	119	24.8	90.3333	115	25.5	78.5			N18_195	Fukushima	NA	NA	NA	108	25.05	109
																				N05_191	Fukushima	112	21.4	96.5	110	25.7	109			N18_196	Fukushima	94	29.6	130.167	99	23.75	134.667
																				N05_192	Fukushima	111	21.6	104.333	110	24.75	106.333			N18_197	Fukushima	114	23.9	97.5	113	25.15	88
																				N05_193	Fukushima	109	20.7	129.167	111	20.8	104.167			N18_198	Fukushima	107	19.7	150	109	22.8	121.667
																				N05_194	Fukushima	117	20.65	135.667	116	23	132.833			N18_199	Fukushima	104	19.5	118.5	105	24.25	123.333
																				N05_195	Fukushima	114	23.3	79.8333	116	23.7	82.8333			N18_200	Fukushima	111	24.6	78.3333	110	25.6	64.1667
																				N05_196	Fukushima	114	19.8	118.667	116	22.25	109.333
																				N05_197	Fukushima	116	29.5	78	117	27.25	72.5
																				N05_198	Fukushima	116	25.4	126	109	20.75	90.3333
																				N05_199	Fukushima	103	18.6	118.5	107	17.7	112.167
																				N05_200	Fukushima	142	31.1	62.3333	120	32.2	92.3333
																				N05_201	Fukushima	119	25.8	108.833	113	26.3	76
																				N05_202	Fukushima	112	33.25	104.667	108	27.05	93.3333
																				N05_203	Fukushima	116	NA	122.167	115	18.75	108.167
																				N05_204	Fukushima	117	30.2	102.5	114	21.8	84.25
