# Supplementary material for: Whole-genome analysis of recombinant inbred rice lines reveals a quantitative trait locus on chromosome 3 with genotype-by-environment interaction effects
Source: G3 (Bethesda). 2023 Apr 13;13(6):jkad082. doi: 10.1093/g3journal/jkad082 (PMC10234396; doi:10.1093/g3journal/jkad082)
Supplement: jkad082_Supplementary_Data [file jkad082_supplementary_data.zip › Table_S4_G3-2023-404187.xlsx]

## Sheet: estimate_G_E_variance
Table S4 Estimated variance components and broad sense heritability
			Estimated variance components				Proportion of variance components
RIL	trait	year	Genotype(G)	Environment(E)	GxE	residual(r)	G(%)	E(%)	GxE(%)	r(%)	broad-sense heritability (H2)
N12	Heading date	2018	42.211	30.9448	3.76237	7.40172	0.500606	0.366993	0.0446201	0.0877814	0.750454
		2019	32.0149	33.9209	2.44024	3.80337	0.443546	0.469953	0.033808	0.0526932	0.705126
	Grain number	2018	272.588	12.3642	102.907	271.685	0.413298	0.0187467	0.156027	0.411928	0.6788
		2019	210.33	1.65951	41.7801	156.202	0.513037	0.00404787	0.10191	0.381006	0.759652
		2020	265.077	23.2218	66.0397	193.217	0.48411	0.0424099	0.120608	0.352872	0.73789
	Leaf length	2018	6.07749	0.986382	3.20422	12.2485	0.269912	0.0438069	0.142305	0.543976	0.525862
		2019	6.1889	0.277744	3.58462	7.05554	0.36178	0.0162359	0.209543	0.41244	0.629709
N11	Heading date	2018	20.4483	43.7081	2.67475	4.76684	0.285598	0.610466	0.037358	0.0665778	0.545314
		2019	14.9284	39.543	3.47969	4.63572	0.238523	0.63181	0.0555977	0.0740686	0.48446
	Grain number	2018	613.543	158.171	153.883	322.972	0.491397	0.126682	0.123247	0.258674	0.743492
		2019	591.57	36.9973	102.179	261.673	0.596089	0.0372799	0.102959	0.263672	0.815749
	Leaf length	2018	7.7237	2.08834	2.96089	9.90317	0.34061	0.0920944	0.130573	0.436723	0.60779
		2019	8.92174	1.75292	1.31972	5.03803	0.52381	0.102916	0.0774828	0.295791	0.767442
N05	Heading date	2018	53.0346	34.6689	3.61285	8.36933	0.532018	0.347782	0.0362424	0.0839571	0.773269
		2019	44.6899	39.2172	3.18774	5.08764	0.484798	0.42543	0.0345808	0.055191	0.738423
	Grain number	2018	700.309	26.5324	54.7827	169.891	0.735994	0.0278843	0.0575742	0.178548	0.893201
		2019	642.301	7.49496	38.2129	111.542	0.803327	0.00937396	0.0477929	0.139506	0.92455
	Leaf length	2018	8.90713	2.05763	2.55068	11.597	0.35469	0.0819366	0.10157	0.461804	0.622488
		2019	11.7377	0.173166	1.88461	8.34714	0.530096	0.00782046	0.0851122	0.376971	0.771912
N18	Heading date	2018	41.0425	36.9648	2.61046	5.05301	0.479072	0.431475	0.0304708	0.0589818	0.733969
		2019	16.9719	30.7562	2.26906	4.39155	0.312048	0.565488	0.0417193	0.0807438	0.57641
	Grain number	2018	941.441	60.8203	60.7548	158.957	0.770427	0.0497722	0.0497186	0.130082	0.909647
		2019	547.857	5.67948	61.2766	197.712	0.674265	0.00698991	0.0754151	0.24333	0.861302
	Leaf length	2018	9.56957	2.45434	2.58181	10.5698	0.380115	0.0974894	0.102553	0.419843	0.647838
		2019	11.3334	0.246215	1.51006	7.0768	0.561991	0.0122092	0.07488	0.35092	0.793779
N17	Heading date	2018	118.347	38.3179	3.77131	5.85137	0.711701	0.230431	0.0226794	0.0351882	0.881035
		2019	43.2913	48.5628	5.55222	10.3564	0.401728	0.450646	0.0515227	0.0961038	0.668264
	Grain number	2018	943.791	276.799	164.436	339.312	0.547335	0.160525	0.0953619	0.196778	0.783897
		2019	786.59	11.2604	103.731	292.685	0.658639	0.00942876	0.0868575	0.245075	0.852689
	Leaf length	2018	14.8205	2.87316	2.49767	6.82914	0.548491	0.106333	0.0924362	0.25274	0.784686
		2019	12.6606	1.14997	3.04986	8.19903	0.505223	0.0458897	0.121705	0.327183	0.753897
