# Supplementary material for: Whole-genome analysis of recombinant inbred rice lines reveals a quantitative trait locus on chromosome 3 with genotype-by-environment interaction effects
Source: G3 (Bethesda). 2023 Apr 13;13(6):jkad082. doi: 10.1093/g3journal/jkad082 (PMC10234396; doi:10.1093/g3journal/jkad082)
Supplement: jkad082_Supplementary_Data [file jkad082_supplementary_data.zip › Table_S5_G3-2023-404187.xlsx]

## Sheet: Sheet1
Table S5 The summary of GWAS results
The raw table data of GWAS results are deposited in Zenodo(10.5281/zenodo.7213803)
	RIL1			RIL2			RIL3			RIL4			RIL5
	Aomori	Iwate	Fukushima	Aomori	Iwate	Fukushima	Aomori	Iwate	Fukushima	Aomori	Iwate	Fukushima	Aomori	Iwate	Fukushima
HD_2018	chr03:398385-2420174	chr03:398385-3278033	chr03:398385-3205182	chr03:504314-2117327	chr03:538021-1346397	chr03:579022-1432131	chr03:30486501-31593429	-	-	-	-	-	chr03:1248430-1258318 chr07:8886800-9267073	chr07:8886800-10014342	-
HD_2019	chr03:398385-2838968	chr03:398385-2420174	chr03:398385-2381273	chr03:475638-2077133	chr03:504314-2044041	chr03:475638-1687950	-	-	-	-	-	-	-	-	chr01:5116299-5518181
GN_2018	-	chr03:546864-1732918	-	-	-	-	chr07:28088718-28942458	chr07:25237651-28385374	chr07:28059772-28385374	chr01:3997483-5587242	chr01:4066006-5597235	chr01:4847991-5282066	-	-	-
GN_2019	-	-	-	-	-	-	chr07:24776065-28873467	chr07:28019959-28402218	chr07:28039536-29032666	-	chr01:5247612-5458912	chr01:4056145-5683164	-	-	-
GN_2020	-	-	-	-	-	-	-	-	-	-	-	-	-	-	-
LL_2018	-	-	-	-	-	-	chr01:37982024-38598016 chr05:27422257-29067808	chr05:28278368-28982678	-	-	-	-	-	-	-
LL_2019	chr03:755605-2182454	chr02:11082241-11613767	-	-	-	-	chr01:37790189-38744518	-	-	-	-	-	-	-	-
