# Supplementary material for: Whole-genome analysis of recombinant inbred rice lines reveals a quantitative trait locus on chromosome 3 with genotype-by-environment interaction effects
Source: G3 (Bethesda). 2023 Apr 13;13(6):jkad082. doi: 10.1093/g3journal/jkad082 (PMC10234396; doi:10.1093/g3journal/jkad082)
Supplement: jkad082_Supplementary_Data [file jkad082_supplementary_data.zip › Table_S6_G3-2023-404187.xlsx]

## Sheet: Sheet1
Table S6 The summary of GxE detection results.
The raw table data of GWAS results are deposited in Zenodo(10.5281/zenodo.7213803)
	RIL1	RIL2	RIL3	RIL4	RIL5
HD_2018	chr03:962390-1923995 chr09:10899171-12297708			chr03:435714-1479660	chr09:259900-1180456
HD_2019	chr03:232635-2196956	chr03:175299-3803482 chr03:30052612-30452432 chr07:17359801-19329960 chr10:15430234-18444502	chr10:14929985-18628485
GN_2018	chr03:232635-4744322
GN_2019	chr03:398385-3200631			chr01:5478508-6594996
GN_2020	chr03:398385-2209113
LL_2018	chr03:962390-1798026	chr03:504885-1923995 chr07:18397141-23991290
LL_2019	chr03:398385-2102140
