# Supplementary material for: Whole-genome analysis of recombinant inbred rice lines reveals a quantitative trait locus on chromosome 3 with genotype-by-environment interaction effects
Source: G3 (Bethesda). 2023 Apr 13;13(6):jkad082. doi: 10.1093/g3journal/jkad082 (PMC10234396; doi:10.1093/g3journal/jkad082)
Supplement: jkad082_Supplementary_Data [file jkad082_supplementary_data.zip › Table_S7_G3-2023-404187.xlsx]

## Sheet: Sheet1
Table S7 Estimated variance components of SNP genotype x environment interaction
					Estimated variance components				Proportion of variance compornents (in the phenotypic variance excluding fixed effect of SNPs)
RIL	Trait	Year	candidate SNP(s)	Fixed effect of SNP(s)	G	E	SNPxE	e	G(%)	E(%)	SNPxE(%)	e(%)
N12	HD	2018	chr03:1038135, chr09:12232708	-8.86971258075158, -0.245987313469481	21.8444	30.3247	2.01691681386286, 0.875079354837105	7.30952	0.350235	0.486202	3.2%, 1.4%	0.117195
N12	HD	2019	chr03:1235072	-9.7996	9.18652	33.9173	2.34552	3.82988	0.186418	0.688268	0.0475965	0.077718
N12	GN	2018	chr03:1235072	-10.042	335.729	2.17358	301.654	219.134	0.390978	0.00253127	0.351295	0.255196
N12	GN	2019	chr03:1337606	-2.53373	228.217	1.39462	76.0762	141.91	0.509871	0.00311579	0.169966	0.317048
N12	GN	2020	chr03:1235072	-15.0019	227.071	1.86734	208.142	185.269	0.364861	0.00300047	0.334446	0.297693
N12	LL	2018	chr03:1235072	0.256372	6.87693	0.0759686	8.53014	11.8765	0.251354	0.00277668	0.311779	0.434091
N12	LL	2019	chr03:1337606	-2.49284	4.8573	0.0626686	4.08703	8.89807	0.27128	0.00350005	0.228261	0.496958
N11	HD	2019	chr03:1212678, chr03:30340540, chr07:17489722, chr10:16686186	-4.83867478373879, 0.938039709700053, 2.05329910679156, -2.87016924473518	7.29167	38.0875	2.22732885235545, 0.548826290694628, 0.795700935419879, 1.09889130027801	4.8865	0.132729	0.693302	4.1%, 1.0%, 1.4%, 2.0%	0.0889483
N11	LL	2018	chr03:1425668, chr07:18895470	-1.10368995345712, 0.164621128206362	8.3693	0.0529254	9.08306370053338, 0.825722864497999	10.0906	0.29447	0.00186215	32.0%, 2.9%	0.355032
N18	HD	2018	chr03:1241360	-1.74892	34.5705	34.7172	1.39751	5.7392	0.452349	0.454268	0.0182861	0.0750964
N05	HD	2019	chr10:16991465	-3.7614	36.6861	35.4283	2.12542	6.22545	0.455925	0.440293	0.0264141	0.0773682
N18	GN	2019	chr01:5597235	18.389	450.852	1.82224	55.1813	218.593	0.620625	0.00250842	0.0759603	0.300906
N17	HD	2018	chr09:864167	-1.03031	63.8168	37.7692	1.05173	6.70765	0.583626	0.345412	0.0096184	0.0613437
