# Supplementary material for: Whole-genome analysis of recombinant inbred rice lines reveals a quantitative trait locus on chromosome 3 with genotype-by-environment interaction effects
Source: G3 (Bethesda). 2023 Apr 13;13(6):jkad082. doi: 10.1093/g3journal/jkad082 (PMC10234396; doi:10.1093/g3journal/jkad082)
Supplement: jkad082_Supplementary_Data [file jkad082_supplementary_data.zip › Table_S8_G3-2023-404187.xlsx]

## Sheet: summary
Table S8 Candidate genes in genomic regions with GxE
trait	RIL	genomic region	Locus ID	Transcript ID	Description	Position	RAP-DB Gene Symbol Synonym(s)	CGSNL Gene Symbol	Oryzabase Gene Symbol Synonym(s)	RAP-DB Gene Name Synonym(s)	CGSNL Gene Name	Oryzabase Gene Name Synonym(s)	Plant Ontology (PO)	Trait Ontology (TO)
Heading date, Grain number, Leaf length	N12	chr03_962390-1798026	Os03g0119966	Os03t0119966-01	NAC-domain protein, Resistance to rice dwarf virus, Regulator of jasmonate (JA) signaling (Os03t0119966-01)	chr03:1089453..1093410(+ strand)	RIM1, ONAC054, ONAC54, NAC54	RIM1	ONAC054, ONAC54, NAC54, ONAC054alpha, ONAC054beta	RICE DWARF VIRUS MULTIPLICATION 1, NAC domain-containing protein 054, NAC domain-containing protein 54	RICE DWARF VIRUS MULTIPLICATION 1	NAC domain-containing protein 054, NAC domain-containing protein 54	4 leaf senescence stage (PO:0001054)	plant height (TO:0000207) | abscisic acid content (TO:0002667) | light intensity sensitivity (TO:0000460) | jasmonic acid sensitivity (TO:0000172) | spikelet fertility (TO:0000180) | filled grain number (TO:0000447) | panicle number (TO:0000152) | root length (TO:0000227) | viral disease resistance (TO:0000148) | photosynthetic ability (TO:0000316) | chlorophyll content (TO:0000495) | abscisic ac…
			Os03g0122500	Os03t0122500-01	Long noncoding RNA (lncRNA), Shortening of maturity duration with no yield penalty (Os03t0122500-01)	chr03:1270230..1271217(+ strand)	Ef-cd	EF-CD	Ef-cd, OsEf-cd	Early flowering-completely dominant	EARLY FLOWERING-COMPLETELY DOMINANT	Early flowering-completely dominant		days to heading (TO:0000137) | flowering time (TO:0002616) | net photosynthetic rate (TO:0001027) | days to maturity (TO:0000469)
			Os03g0122600	Os03t0122600-01,Os03t0122600-02	MIKC-type MADS-box protein, Flowering activator, Short-day/long-day promotion of flowering (Os03t0122600-01);Transcription factor, MADS-box domain containing protein. (Os03t0122600-02)	chr03:1270320..1300273(- strand)	OsMADS50, OsSOC1, AGL20	MADS50	OsMADS50, AGL20, SOC1, OsSOC1, RMADS208, OsSOC1/ OsMADS50/DTH3, DTH3, OsDTH3	MADS-box transcription factor 50, Protein SUPPRESSOR OF CONSTANS OVEREXPRESSION 1-like, Protein AGAMOUS-like 20	MADS BOX GENE 50	MADS box gene50, MADS-box transcription factor 50, Protein SUPPRESSOR OF CONSTANS OVEREXPRESSION 1-like, Protein AGAMOUS-like 20	inflorescence development stage (PO:0001083) | root development stage (PO:0007520) | anther development stage (PO:0001004) | pollen development stage (PO:0001007)	crown root number (TO:0002685) | inflorescence development trait (TO:0000621) | root development trait (TO:0000656) | temperature response trait (TO:0000432) | male sterility (TO:0000437)
			Os03g0123500	Os03t0123500-01,Os03t0123500-02,Os03t0123500-03	Similar to HOS66 protein. (Os03t0123500-01);Class II KNOX-like homeobox protein, Regulation of cell expansion and wall thickening (Os03t0123500-02);Splicing variant of homeobox protein HOS66 (Os03t0123500-03)	chr03:1340067..1345240(+ strand)	KNAT7, HOS66, HOS66L, HOS66S	KNAT7	HOS66, HB365, OsKNAT7	KNOTTED ARABIDOPSIS THALIANA7	KNOTTED ARABIDOPSIS THALIANA 7	HOMEOBOX ORYZA SATIVA 66, Homeobox protein knotted-1-like 3, Homeobox protein HOS66, KNOTTED ARABIDOPSIS THALIANA7, KNOX ARABIDOPSIS THALIANA7	inflorescence development stage (PO:0001083)	lodging incidence (TO:0000068) | grain size (TO:0000397) | lignin content (TO:0000731) | inflorescence development trait (TO:0000621) | stem strength (TO:0000051)
			Os03g0130900	Os03t0130900-01,Os03t0130900-02	Serine/threonine protein kinase domain containing protein. (Os03t0130900-01);Serine/threonine protein kinase domain containing protein. (Os03t0130900-02)	chr03:1765350..1770210(+ strand)		RLCK96	OsRLCK96		RECEPTOR-LIKE CYTOPLASMIC KINASE 96	Receptor-like Cytoplasmic Kinase 96	inflorescence development stage (PO:0001083) | inflorescence (PO:0009049)	inflorescence development trait (TO:0000621) | bacterial blight disease resistance (TO:0000175)
			Os03g0131100	Os03t0131100-01	NODULE INCEPTION (NIN)-like protein, Regulation of nitrogen (N) utilization (Os03t0131100-01)	chr03:1776356..1780897(- strand)	OsNLP1	NLP1	OsNLP1	NIN-LIKE PROTEIN 1	NIN-LIKE PROTEIN 1	NLP transcription factor 1, NODULE INCEPTION-like protein 1	seed imbibition stage (PO:0007022)	nitrogen sensitivity (TO:0000011) | drought tolerance (TO:0000276) | heat tolerance (TO:0000259) | cold tolerance (TO:0000303) | cytokinin sensitivity (TO:0000167) | abscisic acid sensitivity (TO:0000615)
Heading date	N11	chr03_175299-3803482	Os03g0110800	Os03t0110800-01	DNA methyltransferase, Vegetative and reproductive development (Os03t0110800-01)	chr03:632664..636333(+ strand)	DRM2, OsDRM2, osdrm2	DRM2	OsDRM2, osdrm2, DRM2-1	DOMAINS REARRANGED METHYLTRANSFERASE 2, domains rearranged methyltransferase 2, domains rearranged methylase 2	DOMAINS REARRANGED METHYLTRANSFERASE 2	domains rearranged methyltransferase 2, domains rearranged methylase 2		tiller number (TO:0000346) | salt tolerance (TO:0006001) | spikelet anatomy and morphology trait (TO:0000657) | plant height (TO:0000207) | flowering time (TO:0002616) | panicle shape (TO:0000262) | sterility related trait (TO:0000485)
			Os03g0112700	Os03t0112700-01,Os03t0112700-02	Zinc finger CCCH domain-containing protein (Os03t0112700-01);CCCH-type zinc finger protein, Photoperiodic control of flowering time (Os03t0112700-02)	chr03:717447..720837(+ strand)	EHD4, OsC3H20, C3H20, Ehd4	EHD4	OsC3H20, C3H20, Ehd4, DLN73, DLN73a, DLN73b, OsDLN73, OsDLN73a, OsDLN73b	EARLY HEADING DATE 4, Zinc finger CCCH domain-containing protein 20, Early heading date 4	EARLY HEADING DATE 4	Zinc finger CCCH domain-containing protein 20, Early heading date 4, DLN repressor 73, DLN motif protein 73		flowering time (TO:0002616) | temperature response trait (TO:0000432)
			Os03g0122500	Os03t0122500-01	Long noncoding RNA (lncRNA), Shortening of maturity duration with no yield penalty (Os03t0122500-01)	chr03:1270230..1271217(+ strand)	Ef-cd	EF-CD	Ef-cd, OsEf-cd	Early flowering-completely dominant	EARLY FLOWERING-COMPLETELY DOMINANT	Early flowering-completely dominant		days to heading (TO:0000137) | flowering time (TO:0002616) | net photosynthetic rate (TO:0001027) | days to maturity (TO:0000469)
			Os03g0122600	Os03t0122600-01,Os03t0122600-02	MIKC-type MADS-box protein, Flowering activator, Short-day/long-day promotion of flowering (Os03t0122600-01);Transcription factor, MADS-box domain containing protein. (Os03t0122600-02)	chr03:1270320..1300273(- strand)	OsMADS50, OsSOC1, AGL20	MADS50	OsMADS50, AGL20, SOC1, OsSOC1, RMADS208, OsSOC1/ OsMADS50/DTH3, DTH3, OsDTH3	MADS-box transcription factor 50, Protein SUPPRESSOR OF CONSTANS OVEREXPRESSION 1-like, Protein AGAMOUS-like 20	MADS BOX GENE 50	MADS box gene50, MADS-box transcription factor 50, Protein SUPPRESSOR OF CONSTANS OVEREXPRESSION 1-like, Protein AGAMOUS-like 20	inflorescence development stage (PO:0001083) | root development stage (PO:0007520) | anther development stage (PO:0001004) | pollen development stage (PO:0001007)	crown root number (TO:0002685) | inflorescence development trait (TO:0000621) | root development trait (TO:0000656) | temperature response trait (TO:0000432) | male sterility (TO:0000437)
			Os03g0123500	Os03t0123500-01,Os03t0123500-02,Os03t0123500-03	Similar to HOS66 protein. (Os03t0123500-01);Class II KNOX-like homeobox protein, Regulation of cell expansion and wall thickening (Os03t0123500-02);Splicing variant of homeobox protein HOS66 (Os03t0123500-03)	chr03:1340067..1345240(+ strand)	KNAT7, HOS66, HOS66L, HOS66S	KNAT7	HOS66, HB365, OsKNAT7	KNOTTED ARABIDOPSIS THALIANA7	KNOTTED ARABIDOPSIS THALIANA 7	HOMEOBOX ORYZA SATIVA 66, Homeobox protein knotted-1-like 3, Homeobox protein HOS66, KNOTTED ARABIDOPSIS THALIANA7, KNOX ARABIDOPSIS THALIANA7	inflorescence development stage (PO:0001083)	lodging incidence (TO:0000068) | grain size (TO:0000397) | lignin content (TO:0000731) | inflorescence development trait (TO:0000621) | stem strength (TO:0000051)
			Os03g0130900	Os03t0130900-01,Os03t0130900-02	Serine/threonine protein kinase domain containing protein. (Os03t0130900-01);Serine/threonine protein kinase domain containing protein. (Os03t0130900-02)	chr03:1765350..1770210(+ strand)		RLCK96	OsRLCK96		RECEPTOR-LIKE CYTOPLASMIC KINASE 96	Receptor-like Cytoplasmic Kinase 96	inflorescence development stage (PO:0001083) | inflorescence (PO:0009049)	inflorescence development trait (TO:0000621) | bacterial blight disease resistance (TO:0000175)
			Os03g0131900	Os03t0131900-01	Chloroplast signal recognition particle 43 KD protein, Chloroplast development and photosynthesis (Os03t0131900-01)	chr03:1817533..1818855(- strand)	OscpSRP43, cpSRP43	YGL9	OscpSRP43, cpSRP43, PGL3	Chloroplast Signal Recognition Particle 43, chloroplast signal recognition particle 43 KD protein	YELLOW-GREEN LEAF 9	Chloroplast Signal Recognition Particle 43, chloroplast signal recognition particle 43 KD protein, chloroplast signal recognition particle 43 kDa protein, yellow green leaf 9, pale- green leaf 3	leaf (PO:0025034) | leaf sheath (PO:0020104) | 4 leaf senescence stage (PO:0001054)	chloroplast development trait (TO:0002715) | chlorophyll content (TO:0000495) | leaf color (TO:0000326) | carotenoid content (TO:0000496) | temperature response trait (TO:0000432) | hydrogen peroxide content (TO:0000605) | leaf senescence (TO:0000249) | chlorophyll-a content (TO:0000293) | days to heading (TO:0000137) | filled grain number (TO:0000447) | panicle length (TO:0000040) | tiller numbe…
			Os03g0132800	Os03t0132800-01	Similar to protein kinase-like protein [Oryza sativa (japonica cultivar-group)]. (Os03t0132800-01)	chr03:1852910..1857693(+ strand)		RLCK98	OsRLCK98, OsBSK1, BSK1, OsBSK1-1, BSK1-1		RECEPTOR-LIKE CYTOPLASMIC KINASE 98	Receptor-like Cytoplasmic Kinase 98, BR-signaling kinase 1, brassinosteroid-signaling kinase 1, brassinosteroid-SIGNALING KINASE 1-1	inflorescence development stage (PO:0001083) | seed development stage (PO:0001170) | seed (PO:0009010) | inflorescence (PO:0009049)	blast disease (TO:0000074) | drought tolerance (TO:0000276) | bacterial blight disease resistance (TO:0000175) | seed development trait (TO:0000653) | inflorescence development trait (TO:0000621)
			Os03g0147400	Os03t0147400-01,Os03t0147400-02	Putative citrate transporter, Citrate-metal hydrogen symport (CitMHS) family protein, Citrate transport and distribution during leaf development (Os03t0147400-01);Similar to cDNA clone:J023091E03, full insert sequence. (Os03t0147400-02)	chr03:2651951..2661701(- strand)	Z3	Z3	OsZ3, z3, SIET4, OsSIET4	zebra3	ZEBRA 3	zebra3, zebra 3, zebra-3, silicon efflux transporter 4, Si efflux transporter 4	vascular leaf (PO:0009025) | stem (PO:0009047) | leaf sheath (PO:0020104) | root (PO:0009005) | spikelet (PO:0009051)	seed color (TO:0000486) | variegated leaf (TO:0000069) | stem thickness (TO:0000339) | flowering time (TO:0002616) | leaf color (TO:0000326) | chlorophyll content (TO:0000495)
			Os03g0148700	Os03t0148700-01,Os03t0148700-02	Similar to Calcium/calmodulin-regulated receptor-like kinase. (Os03t0148700-01);Similar to nodulation receptor kinase. (Os03t0148700-02)	chr03:2707497..2710821(+ strand)		RLCK100	OsRLCK100		RECEPTOR-LIKE CYTOPLASMIC KINASE 100	Receptor-like Cytoplasmic Kinase 100	inflorescence development stage (PO:0001083) | seed development stage (PO:0001170) | seed (PO:0009010) | inflorescence (PO:0009049)	blast disease (TO:0000074) | seed development trait (TO:0000653) | inflorescence development trait (TO:0000621) | bacterial blight disease resistance (TO:0000175)
			Os03g0151300	Os03t0151300-01,Os03t0151300-02	Similar to JmjC domain containing protein, expressed. (Os03t0151300-01);JmjC domain-containing protein with a zinc-finger (ZnF) domain, Demethylase of H3K4 methylation, Suppression of flowering time under long day conditions (Os03t0151300-02)	chr03:2833113..2841685(+ strand)	Se14	SE14	JMJ701, Os JMJ701, Se14	photoperiod sensitivity-14	PHOTOSENSITIVITY 14	Jumonji 701, Photoperiod-sensitivity-14	flag leaf (PO:0020103) | stem (PO:0009047)	grain size (TO:0000397) | days to heading (TO:0000137) | red light sensitivity (TO:0000158)
			Os03g0169600	Os03t0169600-01	Dof (DNA binding with one finger) transcription factor, Regulation of Flowering time, Brassinosteroid (BR) signaling to modulate plant architecture (Os03t0169600-01)	chr03:3738868..3741611(+ strand)	RDD4, OsDof12, Dof12, OsDof-12, OsCDF1, OsCDF1/OsDOF12, OsDOF12, CDF1, DOF12	RDD4	OsDof12, Dof12, OsDof-12, OsCDF1, OsCDF1/OsDOF12, OsDOF12, CDF1, DOF12, OsDof11, Dof11	RICE DOF DAILY FLUCTUATIONS 4, CYCLING DOF FACTOR 1, Dof zinc factor 12, Dof transcription factor 12	RICE DOF DAILY FLUCTUATIONS 4	CYCLING DOF FACTOR 1, Dof zinc factor 12, Dof transcription factor 12	leaf (PO:0025034)	drought tolerance (TO:0000276) | temperature response trait (TO:0000432) | light intensity sensitivity (TO:0000460)
			Os03g0170400	Os03t0170400-01,Os03t0170400-02	Similar to serine/threonine-protein kinase NAK. (Os03t0170400-01);Receptor-like cytoplasmic kinase, Xa21-mediated disease resistance to Xoo, Negative regulation of rice development through BR signaling (Os03t0170400-02)	chr03:3767426..3771538(- strand)	OsRLCK102	RLCK102	OsRLCK102	Receptor-like cytoplasmic kinase 102	RECEPTOR-LIKE CYTOPLASMIC KINASE 102	Receptor-like Cytoplasmic Kinase 102	inflorescence development stage (PO:0001083) | seed development stage (PO:0001170) | seed (PO:0009010) | inflorescence (PO:0009049)	inflorescence development trait (TO:0000621) | bacterial blight disease resistance (TO:0000175) | blast disease (TO:0000074) | seed development trait (TO:0000653)
		chr07_17359801-19329960	Os07g0497100	Os07t0497100-01	Chromodomain, helicase/ATPase, and DNA-binding domain (CHD) protein, Chromatin-remodeling factor, Mi-2-like protein, Crown root development, Chloroplast development in adaxial mesophyll, Maintenance of H3K4me3 (Os07t0497100-01)	chr07:18625486..18639333(- strand)	CHR729, OsCHR4, CRL6	RFS	rfs, cul7, OsRFS, OsCHR729, CHR729, CHR4, OsCHR4, CRL6, OsCRL, OsCHR4/CHR729, PKR1, OsPHD32, PHD32	CHD-related gene 729, Chromatin Remodeling 4, crown rootless6	ROLLED FINE STRIPED LEAF	rolled fine striped leaf, curl leaf-7, Rolled Fine Striped, CHD-related gene 729, Chromatin Remodeling 4, crown rootless6, crown rootless 6, PICKLE RELATED1, Plant homeo-domain finger protein 32, PHD finger protein 32	vascular bundle (PO:0005020) | mesophyll cell (PO:0004006) | vascular leaf (PO:0009025) | leaf development stage (PO:0001050) | pollen development stage (PO:0001007) | root development stage (PO:0007520) | vascular tissue development stage (PO:0025424) | portion of vascular tissue (PO:0009015)	leaf color (TO:0000326) | carotenoid content (TO:0000496) | primary branch number (TO:0000547) | grain weight (TO:0000590) | grain yield per plant (TO:0000449) | grain number (TO:0002759) | hydrogen peroxide content (TO:0000605) | chlorophyll content (TO:0000495) | leaf rolling (TO:0000085) | panicle number (TO:0000152) | root development trait (TO:0000656) | chloroplast development trait (TO:000…
		chr10_15430234-18444502	Os10g0442800	Os10t0442800-01	Protein serine/threonine kinase (Protein kinase). (Os10t0442800-01)	chr10:15920835..15923994(- strand)		RLCK301	OsRLCK301		RECEPTOR-LIKE CYTOPLASMIC KINASE 301	Receptor-like Cytoplasmic Kinase 301	inflorescence development stage (PO:0001083) | seed development stage (PO:0001170) | seed (PO:0009010) | inflorescence (PO:0009049)	salt tolerance (TO:0006001) | blast disease (TO:0000074) | bacterial blight disease resistance (TO:0000175) | inflorescence development trait (TO:0000621) | seed development trait (TO:0000653)
			Os10g0450900	Os10t0450900-02	Cell wall structural protein, Tapetal differentiation, Pollen maturation (Os10t0450900-02)	chr10:16428860..16429924(- strand)	OsGRP2		GRP, Osgrp-2, OsGRP-2, GRCWP, OsGRP2, GRP2	glycine-rich protein 2		glycine-rich protein, Glycine-rich protein 2, glycine-rich cell wall protein	plant ovary (PO:0009072) | lemma (PO:0009037) | palea (PO:0009038) | L mature pollen stage (PO:0001016) | anther development stage (PO:0001004) | anther (PO:0009066) | anther wall tapetum (PO:0009071) | floral organ (PO:0025395) | pollen development stage (PO:0001007)	days to heading (TO:0000137) | pollen fertility (TO:0000421) | seed fertility (TO:0000639) | seed set percent (TO:0000455) | blast disease (TO:0000074) | viral disease resistance (TO:0000148) | panicle length (TO:0000040) | male sterility (TO:0000437)
			Os10g0457200	Os10t0457200-01	Pectate lyase (PEL) precursor, Maintenance of normal cell division, Induction of leaf senescence (Os10t0457200-01)	chr10:16755659..16761229(- strand)	DEL1	DEL1	OsPLL12, PLL12	dwarf and early-senescence leaf1	DWARF AND EARLY-SENESCENCE LEAF 1	dwarf and early-senescence leaf1, Pectate lyase-like 12	4 leaf senescence stage (PO:0001054) | seed development stage (PO:0001170) | stem (PO:0009047) | root (PO:0009005) | whole plant (PO:0000003)	panicle length (TO:0000040) | root length (TO:0000227) | lateral root number (TO:0001013) | internode length (TO:0000145) | basal internode diameter (TO:0000132) | hydrogen peroxide content (TO:0000605) | grain weight (TO:0000590) | tiller number (TO:0000346) | monosaccharide content (TO:0006006) | plant height (TO:0000207) | days to heading (TO:0000137) | seed development trait (TO:0000653) | gr…
			Os10g0463400	Os10t0463400-01	B-type response regulator, Floral inducer to promote short-day (SD) flowering pathway (Os10t0463400-01)	chr10:17076098..17081344(- strand)	EF1, Ef1 (Ef2), Ef2, Ef1, Ehd1, Eh1(t)*, ef1, qEHD-10-1(t) (qEhd1), OsRR30, OsRR22	EF1	Ef1 (Ef2), Ef2, Ef1, Ehd1, Eh1(t)*, EF1, ef1, qEHD-10-1(t) (qEhd1), OsRR30, OsRR22	EARLINESS 1, Earliness1, Earliness 1, Earliness-1, EARLY HEADING DATE 1, Early heading date1	EARLINESS 1	Earliness1, Earliness 1, Earliness-1, EARLY HEADING DATE 1, Early heading date1	spikelet floret (PO:0009082) | seed (PO:0009010) | portion of meristem tissue (PO:0009013) | inflorescence (PO:0009049)	yield trait (TO:0000371) | photoperiod sensitivity (TO:0000229) | days to heading (TO:0000137) | panicle size (TO:0006032) | days to maturity (TO:0000469) | grain number (TO:0002759) | inflorescence branching (TO:0000050) | filled grain number (TO:0000447)
			Os10g0482200	Os10t0482200-01	Cold tolerance at the booting stage (Os10t0482200-01)	chr10:18203248..18205758(- strand)	LTT1	LTT1	OsLTT1	low-temperature tolerance 1	LOW-TEMPERATURE TOLERANCE 1	low-temperature tolerance 1	pollen development stage (PO:0001007)	seed set percent (TO:0000455) | hydrogen peroxide content (TO:0000605) | tiller number (TO:0000346) | days to heading (TO:0000137) | cold tolerance (TO:0000303) | mimic response (TO:0000063)
			Os10g0486100	Os10t0486100-00	Cytochrome P450-like protein (CYP86B1). (Os10t0486100-00)	chr10:18390302..18394392(- strand)							inflorescence development stage (PO:0001083)	inflorescence development trait (TO:0000621)
	N05	chr10_14929985-18628485	Os10g0431900	Os10t0431900-01,Os10t0431900-02	Serine/threonine protein kinase-related domain containing protein. (Os10t0431900-01);Serine/threonine protein kinase-related domain containing protein. (Os10t0431900-02)	chr10:15402601..15405799(- strand)		RLCK300	OsRLCK300, PTK18, OsPTK18		RECEPTOR-LIKE CYTOPLASMIC KINASE 300	Receptor-like Cytoplasmic Kinase 300, Protein Tyrosine Kinase 18	seed maturation stage (PO:0007632) | whole plant fruit ripening stage (PO:0007010) | flag leaf (PO:0020103) | leaf (PO:0025034) | shoot system (PO:0009006) | root tip (PO:0000025) | root (PO:0009005) | coleoptile (PO:0020033) | inflorescence (PO:0009049) | inflorescence development stage (PO:0001083) | seed development stage (PO:0001170) | seed (PO:0009010)	submergence tolerance (TO:0000524) | osmotic response sensitivity (TO:0000095) | inflorescence development trait (TO:0000621) | drought tolerance (TO:0000276) | seed development trait (TO:0000653) | bacterial blight disease resistance (TO:0000175) | blast disease (TO:0000074) | abscisic acid sensitivity (TO:0000615) | heat tolerance (TO:0000259) | cold tolerance (TO:0000303)
			Os10g0442800	Os10t0442800-01	Protein serine/threonine kinase (Protein kinase). (Os10t0442800-01)	chr10:15920835..15923994(- strand)		RLCK301	OsRLCK301		RECEPTOR-LIKE CYTOPLASMIC KINASE 301	Receptor-like Cytoplasmic Kinase 301	inflorescence development stage (PO:0001083) | seed development stage (PO:0001170) | seed (PO:0009010) | inflorescence (PO:0009049)	salt tolerance (TO:0006001) | blast disease (TO:0000074) | bacterial blight disease resistance (TO:0000175) | inflorescence development trait (TO:0000621) | seed development trait (TO:0000653)
			Os10g0450900	Os10t0450900-02	Cell wall structural protein, Tapetal differentiation, Pollen maturation (Os10t0450900-02)	chr10:16428860..16429924(- strand)	OsGRP2		GRP, Osgrp-2, OsGRP-2, GRCWP, OsGRP2, GRP2	glycine-rich protein 2		glycine-rich protein, Glycine-rich protein 2, glycine-rich cell wall protein	plant ovary (PO:0009072) | lemma (PO:0009037) | palea (PO:0009038) | L mature pollen stage (PO:0001016) | anther development stage (PO:0001004) | anther (PO:0009066) | anther wall tapetum (PO:0009071) | floral organ (PO:0025395) | pollen development stage (PO:0001007)	days to heading (TO:0000137) | pollen fertility (TO:0000421) | seed fertility (TO:0000639) | seed set percent (TO:0000455) | blast disease (TO:0000074) | viral disease resistance (TO:0000148) | panicle length (TO:0000040) | male sterility (TO:0000437)
			Os10g0457200	Os10t0457200-01	Pectate lyase (PEL) precursor, Maintenance of normal cell division, Induction of leaf senescence (Os10t0457200-01)	chr10:16755659..16761229(- strand)	DEL1	DEL1	OsPLL12, PLL12	dwarf and early-senescence leaf1	DWARF AND EARLY-SENESCENCE LEAF 1	dwarf and early-senescence leaf1, Pectate lyase-like 12	4 leaf senescence stage (PO:0001054) | seed development stage (PO:0001170) | stem (PO:0009047) | root (PO:0009005) | whole plant (PO:0000003)	panicle length (TO:0000040) | root length (TO:0000227) | lateral root number (TO:0001013) | internode length (TO:0000145) | basal internode diameter (TO:0000132) | hydrogen peroxide content (TO:0000605) | grain weight (TO:0000590) | tiller number (TO:0000346) | monosaccharide content (TO:0006006) | plant height (TO:0000207) | days to heading (TO:0000137) | seed development trait (TO:0000653) | gr…
			Os10g0463400	Os10t0463400-01	B-type response regulator, Floral inducer to promote short-day (SD) flowering pathway (Os10t0463400-01)	chr10:17076098..17081344(- strand)	EF1, Ef1 (Ef2), Ef2, Ef1, Ehd1, Eh1(t)*, ef1, qEHD-10-1(t) (qEhd1), OsRR30, OsRR22	EF1	Ef1 (Ef2), Ef2, Ef1, Ehd1, Eh1(t)*, EF1, ef1, qEHD-10-1(t) (qEhd1), OsRR30, OsRR22	EARLINESS 1, Earliness1, Earliness 1, Earliness-1, EARLY HEADING DATE 1, Early heading date1	EARLINESS 1	Earliness1, Earliness 1, Earliness-1, EARLY HEADING DATE 1, Early heading date1	spikelet floret (PO:0009082) | seed (PO:0009010) | portion of meristem tissue (PO:0009013) | inflorescence (PO:0009049)	yield trait (TO:0000371) | photoperiod sensitivity (TO:0000229) | days to heading (TO:0000137) | panicle size (TO:0006032) | days to maturity (TO:0000469) | grain number (TO:0002759) | inflorescence branching (TO:0000050) | filled grain number (TO:0000447)
			Os10g0482200	Os10t0482200-01	Cold tolerance at the booting stage (Os10t0482200-01)	chr10:18203248..18205758(- strand)	LTT1	LTT1	OsLTT1	low-temperature tolerance 1	LOW-TEMPERATURE TOLERANCE 1	low-temperature tolerance 1	pollen development stage (PO:0001007)	seed set percent (TO:0000455) | hydrogen peroxide content (TO:0000605) | tiller number (TO:0000346) | days to heading (TO:0000137) | cold tolerance (TO:0000303) | mimic response (TO:0000063)
			Os10g0486100	Os10t0486100-00	Cytochrome P450-like protein (CYP86B1). (Os10t0486100-00)	chr10:18390302..18394392(- strand)							inflorescence development stage (PO:0001083)	inflorescence development trait (TO:0000621)
	N18	chr03_435714-1479660	Os03g0110800	Os03t0110800-01	DNA methyltransferase, Vegetative and reproductive development (Os03t0110800-01)	chr03:632664..636333(+ strand)	DRM2, OsDRM2, osdrm2	DRM2	OsDRM2, osdrm2, DRM2-1	DOMAINS REARRANGED METHYLTRANSFERASE 2, domains rearranged methyltransferase 2, domains rearranged methylase 2	DOMAINS REARRANGED METHYLTRANSFERASE 2	domains rearranged methyltransferase 2, domains rearranged methylase 2		tiller number (TO:0000346) | salt tolerance (TO:0006001) | spikelet anatomy and morphology trait (TO:0000657) | plant height (TO:0000207) | flowering time (TO:0002616) | panicle shape (TO:0000262) | sterility related trait (TO:0000485)
			Os03g0112700	Os03t0112700-01,Os03t0112700-02	Zinc finger CCCH domain-containing protein (Os03t0112700-01);CCCH-type zinc finger protein, Photoperiodic control of flowering time (Os03t0112700-02)	chr03:717447..720837(+ strand)	EHD4, OsC3H20, C3H20, Ehd4	EHD4	OsC3H20, C3H20, Ehd4, DLN73, DLN73a, DLN73b, OsDLN73, OsDLN73a, OsDLN73b	EARLY HEADING DATE 4, Zinc finger CCCH domain-containing protein 20, Early heading date 4	EARLY HEADING DATE 4	Zinc finger CCCH domain-containing protein 20, Early heading date 4, DLN repressor 73, DLN motif protein 73		flowering time (TO:0002616) | temperature response trait (TO:0000432)
			Os03g0122500	Os03t0122500-01	Long noncoding RNA (lncRNA), Shortening of maturity duration with no yield penalty (Os03t0122500-01)	chr03:1270230..1271217(+ strand)	Ef-cd	EF-CD	Ef-cd, OsEf-cd	Early flowering-completely dominant	EARLY FLOWERING-COMPLETELY DOMINANT	Early flowering-completely dominant		days to heading (TO:0000137) | flowering time (TO:0002616) | net photosynthetic rate (TO:0001027) | days to maturity (TO:0000469)
			Os03g0122600	Os03t0122600-01,Os03t0122600-02	MIKC-type MADS-box protein, Flowering activator, Short-day/long-day promotion of flowering (Os03t0122600-01);Transcription factor, MADS-box domain containing protein. (Os03t0122600-02)	chr03:1270320..1300273(- strand)	OsMADS50, OsSOC1, AGL20	MADS50	OsMADS50, AGL20, SOC1, OsSOC1, RMADS208, OsSOC1/ OsMADS50/DTH3, DTH3, OsDTH3	MADS-box transcription factor 50, Protein SUPPRESSOR OF CONSTANS OVEREXPRESSION 1-like, Protein AGAMOUS-like 20	MADS BOX GENE 50	MADS box gene50, MADS-box transcription factor 50, Protein SUPPRESSOR OF CONSTANS OVEREXPRESSION 1-like, Protein AGAMOUS-like 20	inflorescence development stage (PO:0001083) | root development stage (PO:0007520) | anther development stage (PO:0001004) | pollen development stage (PO:0001007)	crown root number (TO:0002685) | inflorescence development trait (TO:0000621) | root development trait (TO:0000656) | temperature response trait (TO:0000432) | male sterility (TO:0000437)
			Os03g0123500	Os03t0123500-01,Os03t0123500-02,Os03t0123500-03	Similar to HOS66 protein. (Os03t0123500-01);Class II KNOX-like homeobox protein, Regulation of cell expansion and wall thickening (Os03t0123500-02);Splicing variant of homeobox protein HOS66 (Os03t0123500-03)	chr03:1340067..1345240(+ strand)	KNAT7, HOS66, HOS66L, HOS66S	KNAT7	HOS66, HB365, OsKNAT7	KNOTTED ARABIDOPSIS THALIANA7	KNOTTED ARABIDOPSIS THALIANA 7	HOMEOBOX ORYZA SATIVA 66, Homeobox protein knotted-1-like 3, Homeobox protein HOS66, KNOTTED ARABIDOPSIS THALIANA7, KNOX ARABIDOPSIS THALIANA7	inflorescence development stage (PO:0001083)	lodging incidence (TO:0000068) | grain size (TO:0000397) | lignin content (TO:0000731) | inflorescence development trait (TO:0000621) | stem strength (TO:0000051)
Grain number	N18	chr01_5478508-6594996	Os01g0218800	Os01t0218800-01,Os01t0218800-02	TRITHORAX-like protein, Regulation of H3K4 methylation, Regulation of plant height and pollen grain development (Os01t0218800-01);Similar to SET domain protein. (Os01t0218800-02)	chr01:6507356..6514640(- strand)	SDG721	SET1	OsSET1, SDG721, OsSDG721	SET-domain group protein 721	SET PROTEIN 1	SET protein 1, SET DOMAIN GROUP 721 protein	stem (PO:0009047) | root (PO:0009005) | glume (PO:0009039) | inflorescence (PO:0009049) | leaf sheath (PO:0020104) | leaf (PO:0025034)	salt tolerance (TO:0006001) | shoot sodium content (TO:0020004) | grain yield (TO:0000396) | growth and development trait (TO:0000357) | alkali sensitivity (TO:0000481) | days to heading (TO:0000137) | flowering time (TO:0002616) | hydrogen peroxide content (TO:0000605) | shoot potassium content (TO:0020003) | sodium to potassium content ratio (TO:0000525) | grain size (TO:0000397) | plant height…
Leaf length	N11	chr03_504885-1923995	Os03g0109400	Os03t0109400-01,Os03t0109400-02,Os03t0109400-03	Similar to cDNA clone:J033091P14, full insert sequence. (Os03t0109400-01);Class III homeodomain-leucine zipper (HD-ZIP III) protein, Transcriptional activator, Initiation of lateral floral meristems (Os03t0109400-02);Similar to cDNA clone:J033091P14, full insert sequence. (Os03t0109400-03)	chr03:549933..557886(+ strand)	LF1, OsHB1, LF1/OsHB1	LF1	HOX10, Oshox10, OsHox10, OsHB1, HB1, OSHB1, LF1/OsHB1, OsLF1	LATERAL FLORET 1	LATERAL FLORET 1	rice homeobox gene 10, Homeobox-leucine zipper protein HOX10, Homeodomain transcription factor HOX10, HD-ZIP protein HOX10, HOMEODOMAIN CONTAINING PROTEIN 1, lateral florets 1	leaf development stage (PO:0001050) | lemma (PO:0009037) | xylem (PO:0005352) | bundle sheath extension (PO:0006022) | shoot apical meristem (PO:0020148) | vascular leaf primordium (PO:0000017) | inflorescence (PO:0009049) | leaf sheath (PO:0020104) | leaf (PO:0025034) | stem (PO:0009047) | root (PO:0009005)	spikelet anatomy and morphology trait (TO:0000657) | leaf development trait (TO:0000655) | lemma shape (TO:0000614) | auxin content (TO:0002672) | leaf width (TO:0000370)
		chr07_18397141-23991290	Os07g0497100	Os07t0497100-01	Chromodomain, helicase/ATPase, and DNA-binding domain (CHD) protein, Chromatin-remodeling factor, Mi-2-like protein, Crown root development, Chloroplast development in adaxial mesophyll, Maintenance of H3K4me3 (Os07t0497100-01)	chr07:18625486..18639333(- strand)	CHR729, OsCHR4, CRL6	RFS	rfs, cul7, OsRFS, OsCHR729, CHR729, CHR4, OsCHR4, CRL6, OsCRL, OsCHR4/CHR729, PKR1, OsPHD32, PHD32	CHD-related gene 729, Chromatin Remodeling 4, crown rootless6	ROLLED FINE STRIPED LEAF	rolled fine striped leaf, curl leaf-7, Rolled Fine Striped, CHD-related gene 729, Chromatin Remodeling 4, crown rootless6, crown rootless 6, PICKLE RELATED1, Plant homeo-domain finger protein 32, PHD finger protein 32	vascular bundle (PO:0005020) | mesophyll cell (PO:0004006) | vascular leaf (PO:0009025) | leaf development stage (PO:0001050) | pollen development stage (PO:0001007) | root development stage (PO:0007520) | vascular tissue development stage (PO:0025424) | portion of vascular tissue (PO:0009015)	leaf color (TO:0000326) | carotenoid content (TO:0000496) | primary branch number (TO:0000547) | grain weight (TO:0000590) | grain yield per plant (TO:0000449) | grain number (TO:0002759) | hydrogen peroxide content (TO:0000605) | chlorophyll content (TO:0000495) | leaf rolling (TO:0000085) | panicle number (TO:0000152) | root development trait (TO:0000656) | chloroplast development trait (TO:000…
			Os07g0563700	Os07t0563700-01	Yeast ELP1-like protein, the largest subunit of Elongator, Leaf development, Meristem function (Os07t0563700-01)	chr07:22565757..22571505(+ strand)	CUR1	CUR1	OsCUR1	CURLED LATER1	CURLED LATER 1	curled later1, largest subunit of Elongator complex	shoot apex (PO:0000037) | 1 leaf initiation stage (PO:0001051) | leaf development stage (PO:0001050)	shoot apical meristem development (TO:0006020) | flowering time (TO:0002616) | leaf width (TO:0000370) | days to heading (TO:0000137) | leaf curling (TO:0002681) | leaf development trait (TO:0000655)
