# Supplementary material for: Whole-genome analysis of recombinant inbred rice lines reveals a quantitative trait locus on chromosome 3 with genotype-by-environment interaction effects
Source: G3 (Bethesda). 2023 Apr 13;13(6):jkad082. doi: 10.1093/g3journal/jkad082 (PMC10234396; doi:10.1093/g3journal/jkad082)
Supplement: jkad082_Supplementary_Data [file jkad082_supplementary_data.zip › Table_S9_G3-2023-404187.xlsx]

## Sheet: ANOVA_result_all_RILs
Table S9 Statistical significance of GxE interaction between each environmental factor and identified SNPs
			RIL1 chr03:1235072			RIL2 chr03:1212678		RIL4 chr03:1241360		RIL1 chr03:1235072					RIL2 chr03:1425668		RIL2 chr03:30340540		RIL2 chr07:17489722		RIL2 chr10:16686186		RIL2 chr07:18895470		RIL1 chr09:12232708		RIL3 chr10:16991465		RIL4 chr01:5597235		RIL5 chr09:864167
Environmental factor			HD_2018	HD_2019		HD_2019		HD_2018		GN_2018	GN_2019	LL_2018	LL_2019		LL_2018		HD_2019		HD_2019		HD_2019		LL_2018		HD_2018		HD_2019		GN_2019		HD_2018
Weather component	0~30 days before heading date	Mean temperature	0.0866629	0.443273		0.0664181		0.00637692		0.407854	1.65546e-05	0.606719	0.440933		0.985319		0.8858		0.307318		0.645336		0.902157		0.95454		0.514828		0.387187		0.993642
		Highest temperature	0.0149385	0.00855198		0.00229716		0.00781679		0.195361	3.04033e-05	0.465533	0.641067		0.985319		0.537349		0.106214		0.955946		0.902157		0.95454		0.514828		0.87104		0.993642
		Lowest temperature	0.649998	0.963524		0.217317		0.00777318		0.672197	1.38157e-09	0.54025	0.48336		0.696649		0.920582		0.612033		0.367133		0.902157		0.95454		0.954592		0.0012473		0.977712
		Precipitation	0.000192128	0.966735		0.837874		0.224436		0.00727438	2.10735e-12	0.493654	2.766e-11		0.610966		0.920582		0.811487		0.532793		0.929411		0.95454		0.592031		1.24688e-09		0.993642
		Sunshine duration	0.883456	2.22292e-22		2.65035e-16		0.694499		1.02632e-19	0.0213046	2.13704e-11	9.41994e-11		1.70636e-08		1.97705e-05		2.4313e-05		0.00449919		6.40558e-05		0.95454		0.0895813		6.12684e-05		0.977712
	15~45 days before heading date	Mean temperature	1.38325e-05	8.3673e-05		0.796798		0.000892805		0.00500588	0.00770032	0.322769	0.181055		0.985319		0.751789		0.993613		0.381891		0.902157		0.95454		0.332158		0.00548477		0.977712
		Highest temperature	0.0265423	0.689052		0.0128815		0.00137561		0.00806384	0.147515	0.323319	0.513136		0.985319		0.751789		0.453389		0.690357		0.902157		0.95454		0.720041		0.743683		0.993642
		Lowest temperature	6.68561e-13	3.15459e-10		1.34273e-08		0.000797498		0.00199095	0.00021356	0.176747	0.513136		0.985319		0.0242057		0.00767195		0.017523		0.902157		0.95454		8.31265e-05		1.23557e-05		0.704494
		Precipitation	0.000212873	0.640341		0.159186		0.17756		0.0116014	6.36715e-06	0.658834	3.74568e-11		0.0673504		0.307832		0.362931		0.0908403		0.0887633		0.95454		0.0425737		1.20391e-05		0.977712
		Sunshine duration	1.82398e-11	0.0270101		0.00229716		0.254248		3.80668e-14	1.72221e-08	8.25264e-06	1.98714e-09		5.34491e-06		0.207985		0.098548		0.0455865		0.000954436		0.95454		0.00738573		5.18312e-08		0.993642
	30~60 days before heading date	Mean temperature	2.78053e-05	2.5334e-09		5.69609e-16		0.5812		0.000174018	8.61103e-05	0.176747	0.103061		0.985319		0.000245389		3.99892e-06		0.0759205		0.902157		0.95454		0.000114688		8.02422e-08		0.993642
		Highest temperature	0.00165879	9.97542e-23		1.6803e-38		0.694499		0.00397513	0.389811	0.207793	0.555911		0.985319		1.66549e-08		5.03577e-15		0.00439275		0.846186		0.95454		1.6246e-05		0.00444143		0.993642
		Lowest temperature	0.000614758	0.739969		0.0664181		0.254248		0.000174018	2.47755e-09	0.280409	2.90226e-06		0.985319		0.307832		0.106819		0.640452		0.902157		0.95454		0.0010719		2.73614e-08		0.993642
		Precipitation	0.00689727	0.000111179		1.93646e-05		0.5812		0.195361	1.64199e-05	0.54025	1.38531e-07		0.551125		0.0242057		0.00888736		0.0124772		0.827561		0.95454		0.00281841		1.66285e-05		0.704494
		Sunshine duration	0.0204043	2.64372e-06		0.000153559		0.912424		7.31822e-11	2.03301e-08	4.20892e-06	0.000178696		1.44354e-06		0.131748		0.0722424		0.0124772		0.00167718		0.95454		0.0460029		1.43911e-06		0.704494
Soil component (2019 only)		pH	-	0.0601314		0.00307998		-		-	5.17287e-11	-	1.16504e-10		-		0.233563		0.106214		0.0537625		-		-		0.0425737		6.17252e-09		-
		EC	-	0.207131		0.0200223		-		-	3.09647e-15	-	4.99615e-07		-		0.429321		0.226255		0.150955		-		-		0.226697		5.52169e-09		-
		NH4	-	0.962804		0.236014		-		-	5.36676e-09	-	0.492294		-		0.920582		0.612033		0.640452		-		-		0.999592		0.00166098		-
		NO3	-	0.132257		0.0108269		-		-	2.07437e-14	-	6.81196e-09		-		0.346948		0.169292		0.103837		-		-		0.119476		2.68719e-09		-
		CEC	-	0.966735		0.26595		-		-	1.8666e-08	-	0.573809		-		0.920582		0.612033		0.645336		-		-		0.954592		0.00340181		-
		CaO	-	0.0521582		0.620716		-		-	0.0102644	-	0.044247		-		0.429321		0.64707		0.493078		-		-		0.0904158		0.832655		-
		MgO	-	0.000734845		0.159186		-		-	0.102498	-	0.00516527		-		0.207985		0.359521		0.136028		-		-		0.0094544		0.666493		-
		K2O	-	0.0521582		0.00229716		-		-	4.67673e-10	-	9.41994e-11		-		0.21132		0.106214		0.0455865		-		-		0.0343681		1.24204e-08		-
		Phosphate205	-	0.412485		0.837874		-		-	0.000231935	-	0.272775		-		0.751789		0.993613		0.803544		-		-		0.373777		0.276144		-
